# Supplementary material for: Age-dependent changes in intuitive and deliberative cooperation
Source: Sci Rep. 2023 Mar 17;13:4457. doi: 10.1038/s41598-023-31691-9 (PMC10023788; doi:10.1038/s41598-023-31691-9)
Supplement: Supplementary file 3 — Supplementary Information 3. [file 41598_2023_31691_MOESM3_ESM.xlsx]

## Sheet: Foglio1
Age	Sex	Education	Hand	Cohabitee	Siblings	PGG	RT_PGG	PGG_PartnerA	RT_PGG_PartnerA	PGG_PartnerB	RT_PGG_PartnerB	Exp Coop	Altruism	Resp_0 - 1	RT_0 - 1	Diff Baseline	Altruism	Resp_2 - 2	RT_2 - 2	Altruism	Resp_3 - 4	RT_3 - 4	Altruism	Resp_3 - 1	RT_3 - 1	Altruism	Resp_0 - 4	RT_0 - 4	Altruism	Dictator	RT_Dictator	Cert Equiv Loss	U(x)=-(x)^-b	LA 50% 10 - 100% 5	LA_100% 7 - 50% 10	LA 100% 3 - 50% 10	LA 50% 10 - 100% 8	LA 100% 6 - 50% 10	LA 50% 10 - 100% 4	LA 50% 10 - 100% 2	Cert Equiv Loss	U(x)=-(x)^-b	LA 50% 10 - 100% 5	LA_100% 7 - 50% 10	LA 100% 3 - 50% 10	LA 50% 10 - 100% 8	LA 100% 6 - 50% 10	LA 50% 10 - 100% 4	LA 50% 10 - 100% 2
46	1	3	1	3	0	3	2.213	2	2.453	1	2.45	2.4515	-0.2385	2	2.779	#REF!	1.5	2	2.222	0	3	2.952	-0.5	3	2.727	1	3	2.7	1	1	2.229	-5.5	1.15943	2	1	2	2	2	2	2	-5.5	1.15943	2	1	1	1	2	2	2
63	2	3	1	4	0			3	9.454	3	8.557	9.0055	-9.0055	4	3.237	#REF!	3.5	4	2.357	2	4	1.823	0.5	3	5.035	1	3	2.517	1	4	2.704	-3.5	0.660252	1	1	1	2	1	1	2	-1.5	0.365368	1	2	2	1	1	1	1
22	1	3	1	5	3	3	1.291	2	3.365	1	3.805	3.585	-2.294	1	2.044	#REF!	0.5	2	1.518	0			-3.5	3	1.416	1	4	1.131	2	2	3.542	-8.5	4.26502	2	1	2	2	1	1	2	-5.5	1.15943	2	2	1	1	2	2	2
52	1	3	1			1	2.068	2	2.903	2	6.139	4.521	-2.453	1	3.502	#REF!	0.5	1	2.914	-1	2	2.367	-1.5	2	1.529	0	2	1.825	0	1	2.164	-8.5	4.26502	2	1	1	2	1	2	2	-6.5	1.60904	2	2	1	1	1	2	2
25	1	3	1	1	1	3	1.658	4	3.325	4	2.224	2.7745	-1.1165	1	2.894	#REF!	0.5	2	2.959	0	4	1.043	0.5	3	1.244	1	4	0.998	2	2	1.327	-2.5	0.5	1	1	2	2	1	1	2	-1.5	0.365368	1	2	2	1	2	1	1
23	1	2	1	1	1	2	2.232	2	3.122	2	1.699	2.4105	-0.1785	0	1.443	#REF!	-0.5	2	1.44	0	2	1.221	-1.5	2	1.295	0	1	1.072	-1	1	3.63	-2.5	0.5	1	1	2	2	2	1	2	-4.5	0.868053	1	2	1	1	2	2	2
26	2	3	2	0	2	4	11.29	4	3.777	4	3.087	3.432	7.858	1	2.112	#REF!	0.5	1	1.483	-1	3	1.797	-0.5	1	1.598	-1	4	2.383	2	2	7.018	-8.5	4.26502	2	1	2	2	1	2	2	-4.5	0.868053	1	2	1	1	1	2	2
68	2	3	1	2	2	3	3.193	2	5.171	2	4.531	4.851	-1.658	3	3.605	#REF!	2.5	3	2.849	1	3	2.364	-0.5	3	2.436	1	3	3.081	1	3	3.341	-2.5	0.5	1	2	2	1	2	1	2	-8.5	4.26502	2	1	1	2	1	2	2
62	1					1	6.852	1	6.697	1	4.625	5.661	1.191	1	3.507	#REF!	0.5	1	3.936	-1	1	2.246	-2.5	1	1.284	-1	1	2.015	-1	1	4.117	-8.5	4.26502	2	1	2	2	1	1	2	-2.5	0.5	1	2	2	1	2	1	2
24	1	3	1	3	1	2	2.103	2	2.322	2	3.241	2.7815	-0.6785	2	1.807	#REF!	1.5	2	1.931	0	2	1.535	-1.5	1	1.844	-1			-2	2	3.97	-2.5	0.5	1	1	2	2	2	1	2	-1.5	0.365368	1	2	2	1	2	1	1
62	2	3				1	2.359	2	3.455	2	3.362	3.4085	-1.0495	2	5.191	#REF!	1.5	1	2.205	-1	0	2.909	-3.5	1	1.702	-1	1	1.479	-1	2	2.561	-8.5	4.26502	2	1	1	2	1	2	1	-7.5	2.40942	2	1	1	1	1	2	2
49	2	2	1	1	1	4	1.233	3	3.554	3	1.669	2.6115	-1.3785	3	1.276	#REF!	2.5	3	4.753	1	4	1.52	0.5	4	1.196	2	4	1.359	2	1	1.626	-8.5	4.26502	2	1	2	2	1	1	2	-4.5	0.868053	1	2	1	1	2	2	2
61	2	3	1	1	1	1	5.191	3	4.939	1	4.475	4.707	0.484	1	2.738	#REF!	0.5	2	2.016	0	0	6.117	-3.5	1	2.184	-1	0	3.893	-2	1	4.622	-8.5	4.26502	2	1	1	2	1	2	1	-8.5	4.26502	2	1	1	2	1	2	2
22	1	2	1	2	1	1	5.557	2	8.155	2	2.592	5.3735	0.1835	1	4.308	#REF!	0.5	1	2.715	-1	1	2.417	-2.5	1	2.025	-1	1	1.772	-1	0	2.655	-8.5	4.26502	2	1	2	2	1	2	2	-4.5	0.868053	1	2	1	1	2	2	2
						3	2.641	2	5.854	3	2.271	4.0625	-1.4215	2	1.897	#REF!	1.5	3	1.409	1	3	2.078	-0.5	3	1.309	1	3	0.794	1	2	2.196	-8.5	4.26502	2	1	2	2	1	2	2	-3.5	0.660252	1	2	1	1	1	1	2
53	2	3	1			4	2.646	2	2.991	2	1.832	2.4115	0.2345	1	1.419	#REF!	0.5	2	2.637	0	4	1.81	0.5	2	1.746	0	4	1.78	2	1	2.128	-8.5	4.26502	2	1	2	2	1	1	2	-4.5	0.868053	1	2	1	1	2	2	2
23	1	3	1	3	1	3	2.091	2	3.211	3	4.87	4.0405	-1.9495	2	1.536	#REF!	1.5	3	2.704	1	3	0.9	-0.5	3	1.11	1	4	1.48	2	2	2.82	-8.5	4.26502	2	1	1	2	1	2	2	-4.5	0.868053	1	2	1	1	2	2	2
63						3	7.759			2	4.886	2.443	5.316	1	3.715	#REF!	0.5	3	11.26	1	4	12.165	0.5	3	4.58	1	3	9.419	1	4	37.069	-2.5	0.5	1	1	2	2	2	1	2	-4.5	0.868053	1	2	1	1	2	2	2
51	2	2	1	3	0	4	16.103	1	3.795	2	2.385	3.09	13.013	4	3.163	#REF!	3.5	4	1.05	2	4	3.377	0.5	4	2.228	2	4	2.5	2	4	3.219	-2.5	0.5	1	1	2	2	1	1	2	-4.5	0.868053	1	2	1	1	2	2	2
26	1	3	1	1	0	2	7.387	2	3.708	2	1.974	2.841	4.546	2	1.97	#REF!	1.5	2	2.876	0	4	4.481	0.5	2	2.423	0	2	2.452	0	2	4.589	-8.5	4.26502	2	1	1	2	1	1	2	-4.5	0.868053	1	1	1	1	2	2	2
68	2	3	1	1	1	3	6.32	1	3.548	2	4.102	3.825	2.495	3	2.417	#REF!	2.5	3	2.071	1	3	1.611	-0.5	3	1.439	1	3	2.504	1	2	3.54	-5.5	1.15943	2	1	2	2	2	2	2	-5.5	1.15943	2	2	1	1	2	1	2
24	1	3	1	4	2	3	2.524	1	2.859	2	3.12	2.9895	-0.4655	1	1.257	#REF!	0.5	1	1.184	-1	2	1.035	-1.5	2	1.595	0	2	1.041	0	2	1.451	-8.5	4.26502	2	1	1	2	1	2	2	-5.5	1.15943	2	2	1	1	2	2	2
62	1	3	1	1	1	3	2.151	1	3.014	2	4.618	3.816	-1.665	2	2.762	#REF!	1.5	3	2.482	1	3	6.128	-0.5	2	2.765	0	2	5.234	0	3	2.317	-4.5	0.868053	1	1	1		2	2	1	-8.5	4.26502	2	1	1	2	1	2	2
64	1	3	1	0	1	3	2.073	1	4.769	4	9.394	7.0815	-5.0085	3	4.655	#REF!	2.5	2	4.536	0	3	2.47	-0.5	3	1.086	1	2	3.37	0	2	1.727	-2.5	0.5	1	1	2	1	2	1	2	-4.5	0.868053	1	1	1	1	1	2	2
43	2	3	1	0	1	3	1.745	2	2.793	2	1.785	2.289	-0.544	3	3.622	#REF!	2.5	3	2.577	1	3	1.258	-0.5	3	0.934	1	3	3.427	1	2	2.759	-8.5	4.26502	2	1	2	2	1	1	2	-4.5	0.868053	1	2	1	1	2	2	2
58	2	3	1	3	1	3	1.71	1	4.138	2	4.16	4.149	-2.439	1	3.325	#REF!	0.5	1	2.786	-1	3	2.565	-0.5	3	3.318	1	2	2.76	0	1	2.153	-5.5	1.15943	2	2	2	2	2	2	2	-5.5	1.15943	2	2	2	2	2	2	2
29	2	2	1	0	1	4	6.713	4	3.162	4	1.918	2.54	4.173	2	3.026	#REF!	1.5	3	2.61	1	4	2.132	0.5	3	2.747	1	2	1.744	0	4	3.951	-8.5	4.26502	2	1	2	2	1	1	2	-5.5	1.15943	2	2	1	1	2	2	2
49	1	3	1	5	1	2	2.343	4	2.814	4	2.101	2.4575	-0.1145	1	1.825	#REF!	0.5	2	1.264	0	4	2.481	0.5	2	1.395	0	2	1.621	0	2	4.974	-8.5	4.26502	2		2	2	1	1	2	-4.5	0.868053	1	2	1	1	2	2	2
48	2	3	1			4	1.971	4	2.035	4	2.876	2.4555	-0.4845	4	0.913	#REF!	3.5	4	0.67	2	4	0.665	0.5	4	0.675	2	4	0.582	2	0	1.117	-8.5	4.26502	2	1	2	2	1	1	2	-4.5	0.868053	1	2	1	1	2	2	2
37	1	4	1			2	1.51	2	3.678	2	1.945	2.8115	-1.3015	1	2.574	#REF!	0.5	2	1.477	0	3	1.765	-0.5	2	1.229	0	2	2.172	0	1	3.956	-4.5	0.868053	1	1	2	2	1	2	2	-3.5	0.660252	1	2	1	1	2	1	2
59	1	2	1	3	2	3	4.495	3	4.015	3	2.274	3.1445	1.3505	3	2.952	#REF!	2.5	3	1.236	1	3	1.285	-0.5	2	1	0	2	0.88	0	2	1.172	-2.5	0.5	1	1	2	2	1	1	2	-3.5	0.660252	1	1	1	1	2	1	2
55	1	3	1			4	4.051	4	6.003	2	6.008	6.0055	-1.9545	2	3.734	#REF!	1.5	2	1.609	0	4	2.3	0.5	2	2.113	0	3	2.756	1	2	4.289	-8.5	4.26502	2	1	2	2	1	1	2	-4.5	0.868053	1	2	1	1	2	2	2
33	2	4	1	0	1	1	1.453	2	2.056	1	5.538	3.797	-2.344	1	1.37	#REF!	0.5	1	0.893	-1	1	0.796	-2.5	1	1.167	-1	1	0.677	-1	0	1.738	-8.5	4.26502	2	1	2	2	1	2	2	-4.5	0.868053	1	2	2	1	2	2	2
						4	3.203	4	3.48	4	6.43	4.955	-1.752	1	1.858	#REF!	0.5	4	2.457	2	4	2.071	0.5	4	2.116	2	4	1.966	2	0	7.128	-8.5	4.26502	2	1	2	2	1	1	2	-5.5	1.15943	2	2	1	1	2	2	2
62	2	3	1	3	1	1	2.487	0	4.698	2	3.067	3.8825	-1.3955	2	4.438	#REF!	1.5	2	1.673	0	2	4.423	-1.5	2	2.285	0	2	1.897	0	2	2.99	-2.5	0.5	1	2	2	2	2	1	2	-5.5	1.15943	2	2	1	1	2	2	2
62	2					3	4.877	3	3.81	3	4.194	4.002	0.875	3	1.975	#REF!	2.5	3	2.317	1	3	2.549	-0.5	3	2.256	1	3	2.771	1	2	4.721	-2.5	0.5	1	2	2	2	1	1	2	-7.5	2.40942	2	1	1	1	1	2	2
42	2	3	1	3	1	2	7.858	1	3.183	0	2.678	2.9305	4.9275	0	10.304	#REF!	-0.5	2	1.608	0	4	2.658	0.5	2	1.746	0	2	0.658	0	0	1.691	-5.5	1.15943	2	2	2	2	2	1	2	-5.5	1.15943	2	2	2	1	2	1	2
63	2	3	1	2	0	3	3.277	2	3.492	1	3.013	3.2525	0.0245	2	2.154	#REF!	1.5	3	2.143	1	3	2.544	-0.5	2	3.145	0	2	1.408	0	2	4.8	-8.5	4.26502	2	1	2	2	1	1	2	-4.5	0.868053	1	2	1	1	2	2	2
22	1	2	1	3	2	3	1.647	3	4.038	2	1.943	2.9905	-1.3435	1	2.591	#REF!	0.5	2	2.098	0	4	2.826	0.5	4	1.345	2	4	0.978	2	0	1.415	-2.5	0.5	1	1	2	1	1	1	2	-4.5	0.868053	1	2	1	1	2	2	2
24	2	3	1	2	0	4	3.708	2	3.089	2	1.719	2.404	1.304	2	1.478	#REF!	1.5	2	0.875	0	4	1.349	0.5	3	1.135	1	2	0.988	0	0	3.227	-8.5	4.26502	2	1	2	2		1	2	-4.5	0.868053	1	2	1	1	2	2	2
66	2	3	1			3	2.105	2	5.585	2	7.078	6.3315	-4.2265	3	2.342	#REF!	2.5	4	3.354	2	3	1.475	-0.5	4	2.359	2	2	1.835	0	2	4.323	-4.5	0.868053	1	1	1		1	2	2	-3.5	0.660252	1	2	1	1	2	1	2
39	1	4	1	2	0	4	1.568	2	3.32	2	2.306	2.813	-1.245	2	1.546	#REF!	1.5	3	1.184	1	4	1.811	0.5	3	1.259	1	3	1.018	1	2	3.241	-8.5	4.26502	2	1	2	2	1	1	2	-3.5	0.660252	1	2	1	1	2	1	1
56	2	3	1	1	1	1	12.251	1	2.323	1	1.841	2.082	10.169	1	14.327	#REF!	0.5	1	10.928	-1	2	11.453	-1.5	1	11.141	-1	2	11.859	0	1	14.325	-5.5	1.15943	2	1	2	2	2	1	2	-3.5	0.660252	1	2	1	1	2	1	1
65	1	3				2	29.561	3	6.708	2	3.621	5.1645	24.3965	2	12.741	#REF!	1.5	3	12.905	1	1	12.621	-2.5	4	13.023	2	3	13.075	1	2	13.006	-8.5	4.26502	2	1	2	2	1	1	2	-5.5	1.15943	2	2	1	1	2	2	2
32	2	4	1	0	2	1	17.999	1	4.514	0	3.44	3.977	14.022	1	12.024	#REF!	0.5	1	10.846	-1	1	11.41	-2.5	1	11.39	-1	0	11.206	-2	0	12.53	-8.5	4.26502	2	1	1	2	1	2	1	-7.5	2.40942	2	1	1	1	1	2	2
26	2	3	1	1	2	3	11.663	3	2.918	3	1.409	2.1635	9.4995	2	12.165	#REF!	1.5	4	13.75	2	4	12.317	0.5	2	11.501	0	2	11.807	0	2	16.711	-8.5	4.26502	2	1	2	2	1	2	2	-5.5	1.15943	2	1	2	1	2	2	2
20	1	2	1	3	1	3	11.311	2	3.274	3	3.511	3.3925	7.9185	1	11.679	#REF!	0.5	2	11.445	0	3	11.822	-0.5	2	11.207	0	2	11.19	0	2	11.208	-2.5	0.5		1	2	2	1	1	2	-5.5	1.15943	2	1	1	2	2	2	2
22	1	3	1	3	1	2	13.171	2	2.786	2	1.743	2.2645	10.9065	1	14.322	#REF!	0.5	0	11.335	-2	2	11.688	-1.5	2	11.296	0	0	13.114	-2	0	18.976	-8.5	4.26502	2	1	1		1	2	2	-4.5	0.868053	1	2	1	1	2	2	2
48	1	2	1	3	1	4	15.508	2	5.793	3	4.303	5.048	10.46	1	13.29	#REF!	0.5	2	11.565	0	1	12.019	-2.5	2	13.208	0	0	11.672	-2	0	14.411	-8.5	4.26502	2	1	1	2	1	2	1	-1.5	0.365368	1	2	2	1	2	1	1
25	1	3	2	4	1	3	16.014	1	3.546	4	2.204	2.875	13.139	2	12.117	#REF!	1.5	2	10.911	0	3	11.38	-0.5	2	10.758	0	2	10.759	0	1	11.169	-8.5	4.26502	2	1	1	2	1	2	2	-4.5	0.868053	1	2	1	1	2	2	2
23	1	3	1	3	1	3	12.514	2	7.134	4	4.219	5.6765	6.8375	1	22.88	#REF!	0.5	2	13.123	0	4	11.77	0.5	2	11.586	0	1	12.67	-1	2	11.633	-8.5	4.26502	2	1	2	2	1	1	2	-5.5	1.15943	2	2	1	1	2	2	2
50	2	2	2	1	3	4	14.795	4	5.205	4	2.528	3.8665	10.9285	4	15.892	#REF!	3.5	3	11.793	1	4	12.468	0.5	3	11.792	1	4	13.415	2	2	14.996	-8.5	4.26502	2	1	1	2	1	2	1	-2.5	0.5	1	2	2	1	2	1	2
43	1	4	2	0	0	2	13.869	2	4.6	0	4.709	4.6545	9.2145	2	12.739	#REF!	1.5	2	12.995	0	4	11.649	0.5	1	12.479	-1	2	12.035	0	0	15.96	-2.5	0.5	1	1	2	2	1	1	2	-6.5	1.60904	2	2	1	1	1	2	2
30	1	3	1	1	1	4	14.921	2	2.363	2	5.423	3.893	11.028	2	12.346	#REF!	1.5	2	10.612	0	4	11.294	0.5	4	10.705	2	4	10.602	2	0	13.878	-8.5	4.26502	2	1	2	2	1	1	2	-4.5	0.868053	1	2	1	1	2	2	2
27	1	3	1		2	4	17.721	2	3.231	2	1.84	2.5355	15.1855	0	14.986	#REF!	-0.5	2	11.754	0	3	11.684	-0.5	2	12.13	0	2	14.523	0	0	14.663	-8.5	4.26502	2	1	1	2	1	2	1	-7.5	2.40942	2	1	1	1	1	2	2
25	2	3	1	0	0	3	11.303	1	4.059	2	2.409	3.234	8.069	2	13.947	#REF!	1.5	2	15.556	0	1	11.712	-2.5	1	11.685	-1	0	11.476	-2	2	14.798	-2.5	0.5	1	1	2	2	2	1	2	-5.5	1.15943	2	2	1	1	2	2	2
59	2	2	1	1	1	3	11.627	2	3.643	3	7.634	5.6385	5.9885	2	12.596	#REF!	1.5	3	11.646	1	3	11.358	-0.5	3	11.201	1	3	12.02	1	3	14.619	-2.5	0.5	1	2	2	2	2	1	2	-1.5	0.365368	1	2	2	1	2	1	1
24	1	3	1	2	1	2	13.477	1	5.285	2	3.218	4.2515	9.2255	0	13.371	#REF!	-0.5	2	11.519	0	2	11.784	-1.5	2	12.419	0	0	11.328	-2	1	13.806	-2.5	0.5	1	1	2	2	1	1	2	-4.5	0.868053	1	2	1	1	2	2	2
24	1	3	1	3	1	3	17.729	2	3.112	2	2.452	2.782	14.947	2	12.924	#REF!	1.5	2	15.369	0	3	11.319	-0.5	3	11.375	1	2	11.165	0	1	12.286	-8.5	4.26502	2	1	2	2	1	1	2	-4.5	0.868053	1	2	1	1	2	2	2
27	1	3	1	1	0	2	12.568	1	3.842	2	5.644	4.743	7.825	1	13.803	#REF!	0.5	2	11.206	0	4	12.917	0.5	2	11.033	0	1	10.862	-1	1	12.481	-8.5	4.26502	2	1	2	2	1	1	2	-4.5	0.868053	1	2	1	1	2	2	2
						3	15.191	1	4.373	2	3.831	4.102	11.089	2	14.895	#REF!	1.5	3	13.712	1	3	12.557	-0.5	2	12.506	0	1	12.182	-1	1	12.883	-8.5	4.26502	2	1	2	2	1	1	2	-4.5	0.868053	1	2	1	1	2	2	2
65	1	2	1	2	1	2	12.162	2	4.078	2	6.36	5.219	6.943	1	12.509	#REF!	0.5	2	11.443	0	3	11.261	-0.5	2	11.127	0	2	11.029	0	2	11.463	-3.5	0.660252	1	1	1	2	2	1	2	-8.5	4.26502	2	1	1	2	1	2	2
24	1	3	1	4	2	3	11.321	2	2.072	2	1.458	1.765	9.556	0	13.51	#REF!	-0.5	2	12.111	0	3	11.502	-0.5	2	11.249	0			-2	2	11.398	-8.5	4.26502	2	1	2	2	1		2	-4.5	0.868053	1	2	1	1	2	2	2
53	1	2	1	0	2	2	15.322	2	3.442	2	4.974	4.208	11.114	2	14.537	#REF!	1.5	2	12.785	0	1	15.844	-2.5	2	16.204	0			-2	1	16.172	-2.5	0.5	1	2	2	2	2	1	2	-6.5	1.60904	2	2	1	1	1	2	2
26	2	3	1	2	1	2	14.638	1	6.105	3	2.095	4.1	10.538	4	11.873	#REF!	3.5	4	10.605	2	4	10.71	0.5	4	10.989	2	4	10.822	2	3	13.163	-8.5	4.26502	2	1	2	2	1	1	2	-5.5	1.15943	2	2	1	1	2	2	2
25	2	2	1	2	1	3	16.071	2	4.279	2	2.262	3.2705	12.8005	2	13.153	#REF!	1.5	1	14.275	-1	3	11.251	-0.5	3	10.869	1	3	11.156	1	2	14.158	-2.5	0.5	1	1	2	2	1	1	2	-4.5	0.868053	1	2	1	1		2	2
44	2	3	1	0	0	1	13.268	3	3.747	2	2.697	3.222	10.046	1	13.079	#REF!	0.5	2	11.765	0	1	13.238	-2.5	2	12.099	0	2	11.038	0	1	17.881	-8.5	4.26502	2	1	2	2	1	1	2	-5.5	1.15943	2	1	1	1	2	2	2
24	2	2	1	0	0	3	11.347	3	2.677	3	1.543	2.11	9.237	1	12.105	#REF!	0.5	2	11.172	0	3	11.049	-0.5	2	11.314	0	3	10.89	1	1	11.969	-8.5	4.26502	2	1	2	2	1	1	2	-6.5	1.60904	2	2	1	1	1	2	2
60	1	2	1	0		1	11.945	2	4.802	1	2.757	3.7795	8.1655	1	12.388	#REF!	0.5	1	11.215	-1	2	11.674	-1.5	2	11.656	0	2	11.449	0	1	13.267	-8.5	4.26502	2	1	2	2	1	1	2	-4.5	0.868053	1	2	1	1	1	2	2
23	1	3				3	11.943	2	4.993	2	2.073	3.533	8.41	0	12.373	#REF!	-0.5	2	11.846	0	3	12.164	-0.5	2	11.759	0	3	11.574	1	0	19.374	-1.5	0.365368	1	1	2	2	1	1		-4.5	0.868053	1	2	1	1	2	2	2
17	1		1	3	1	2	13.638	2	3.594	1	3.194	3.394	10.244	2	24.859	#REF!	1.5	2	11.468	0	2	12.574	-1.5	2	11.512	0	2	15.654	0	0	21.463	-2.5	0.5	1	1	2	2	2	1	2	-4.5	0.868053	1	2	1	1	2	2	2
53	1	2	1	1	1	4	15.67	2	4.025	3	2.23	3.1275	12.5425	2	13.069	#REF!	1.5	2	11.971	0	4	14.32	0.5	2	12.087	0	3	11.354	1	2	12.241	-4.5	0.868053	1	2	2	2	1	2	2	-5.5	1.15943	2	2	2	1	2	2	2
54						3	12.526	1	4.805	2	6.482	5.6435	6.8825	2	14.665	#REF!	1.5	3	14.518	1	4	12.832	0.5	4	12.823	2	4	11.85	2	2	12.84	-2.5	0.5	1	2	2	1	2	1	2	-5.5	1.15943	2	2	2	1	2	1	1
41	1	3	1	1	0	3	11.96	2	2.918	3	2.469	2.6935	9.2665	3	12.037	#REF!	2.5	3	11.001	1	3	10.847	-0.5	3	10.698	1	3	11.806	1	2	11.855	-8.5	4.26502	2	1	2	2	1	1	2	-4.5	0.868053	1	2	1	1	2	2	2
14	1	1	1	3	1	3	12.127	2	4.576	3	5.255	4.9155	7.2115	4	12.87	#REF!	3.5	2	11.345	0	3	11.371	-0.5	1	12.228	-1	2	11.847	0	3	23.892	-2.5	0.5	1	2	2	2	1	1	2	-5.5	1.15943	2	1	1	1	2	2	2
21	1	2	1	4	3	3	14.105	2	4.754	1	2.552	3.653	10.452	0	13.301	#REF!	-0.5	3	12.136	1	1	17.501	-2.5	1	11.735	-1	1	11.385	-1	2	22.597	-8.5	4.26502	2	1	1	2	1	2	2	-4.5	0.868053	1	2	1	1	2	2	2
54	1	2	1	2	1	2	20.475	1	9.744	2	4.122	6.933	13.542	2	12.983	#REF!	1.5	2	13.17	0	1	14.341	-2.5	2	12.515	0	2	12.002	0	2	12.686	-2.5	0.5	1	1	2	2	2	1	2	-3.5	0.660252	1	2	1	1	2	1	2
41	2	3	1	5	3	4	12.563	2	2.629	2	1.772	2.2005	10.3625	1	13.806	#REF!	0.5	3	11.448	1	4	11.263	0.5	2	11.189	0	2	11.489	0	2	15.494	-2.5	0.5	1	1	2	2	1	1	2	-5.5	1.15943	2	2	1	1	2	2	2
	1	destrimane	genitori e fratello			2	2.058	1	2.502	3	2.588	2.545	-0.487	1	1.532	#REF!	0.5			-2	3	1.836	-0.5	2	1.353	0	3	0.883	1	4	2.237	-8.5	4.26502	2	1	2	2	1	1	2	-4.5	0.868053	1	2	1	1	2	2	2
18	1	1	1	3	2	1	1.756	0	6.002	1	3.186	4.594	-2.838	4	2.264	#REF!	3.5	2	1.359	0	3	1.35	-0.5	1	1.1	-1	0	1.333	-2	0	4.015	-2.5	0.5	1	1	2	2	1	1	2	-5.5	1.15943	2	2	1	1	2	2	2
13	1	0	1	3	2	3	3.94	2	3.718	0	4.728	4.223	-0.283	1	8.898	#REF!	0.5	2	1.903	0	3	1.024	-0.5	1	0.897	-1	3	1.333	1	1	4.096	-8.5	4.26502	2	1	2	2	1	1	2	-4.5	0.868053	1	2	1	1	2	2	2
13	1	1	2	3	1	2	22.621	2	17.667	2	8.918	13.2925	9.3285			#REF!	-0.5	1	3.324	-1			-3.5	2	2.633	0			-2	2	12.313	-8.5	4.26502	2	1	2		1	1	2	-2.5	0.5	1				2	1	2
16	2	2	1	3	1	4	15.136					0	15.136			#REF!	-0.5			-2			-3.5			-2			-2			-1.5	0.365368								-1.5	0.365368
17	1	1	1			2	5.308	2	4.468	3	7.308	5.888	-0.58	2	2.23	#REF!	1.5	2	1.453	0	3	1.344	-0.5	2	1.661	0	2	1.547	0	2	4.875	-8.5	4.26502	2	1	2	2	1	1	2	-5.5	1.15943	2	2	1	1	2	2	2
18	1	2	1	3	1	2	4.359	4	13.716	0	2.07	7.893	-3.534	3	1.526	#REF!	2.5	3	1.251	1	3	1.157	-0.5	2	1.594	0	2	1.684	0	2	6.767	-2.5	0.5	1	1	2	2	1	1	2	-5.5	1.15943	2	2	1	1	2	1	2
13	1	1	1	2	0	3	3.082	3	5.852	1	2.938	4.395	-1.313	3	6.825	#REF!	2.5	2	2.442	0	4	1.738	0.5	2	1.386	0	1	1.466	-1	2	4.055	-2.5	0.5	1	1	2	1	2	1	2	-5.5	1.15943	2	1	1	1	2	2	2
17	1	1	1	2	0	2	7.577	1	7.693	2	3.883	5.788	1.789	1	3.897	#REF!	0.5	2	5.66	0	3	4.101	-0.5	4	2.115	2	2	3.609	0	3	5.277	-8.5	4.26502	2	1	2	2	1	1	2	-5.5	1.15943	2	2	1	1	2	2	2
18	1	1	1	3	1	2	2.428	1	5.161	3	2.768	3.9645	-1.5365	2	2.066	#REF!	1.5	0	2.718	-2	3	2.119	-0.5	2	2.068	0	2	1.585	0	2	3.724	-2.5	0.5	1	1	2	2	1	1	2	-4.5	0.868053	1	2	1	1	2	2	2
12	1	0	1			2	4.675	4	5.579	1	9.513	7.546	-2.871	2	3.126	#REF!	1.5	2	2.372	0	3	3.104	-0.5	2	7.565	0	4	2.636	2	1	3.068	-6.5	1.60904	2	2	1	2	1	2	1	-3.5	0.660252	1		1	2	1		2
18	2	2	1	2	1	2	1.914	1	5.891	3	3.374	4.6325	-2.7185	0	1.755	#REF!	-0.5	1	1.434	-1	0	2.125	-3.5	2	1.098	0	1	1.174	-1	1	6.466	-8.5	4.26502	2	1	2	2	1	1	2	-5.5	1.15943	2	2	1	1	2	2	2
12	1	0	1	4	2	3	8.921	2	4.865			2.4325	6.4885	2	8.962	#REF!	1.5	2	2.394	0	1	4.447	-2.5	4	2.752	2	3	3.182	1	0	8.527	-4.5	0.868053	1	2	2	2	2	2	2	-5.5	1.15943	2	2	1	2	2	2	2
12	2	0	1	4	2	3	2.816			2	2.204	1.102	1.714	3	3.201	#REF!	2.5	3	1.31	1	2	1.828	-1.5	1	2.3	-1	2	3.673	0	1	2.123	-5.5	1.15943	2	1	2	2	2	1	2	-6.5	1.60904	2	2	1	1	1	2	2
18	1	1	1	4	2	3	2.646	2	4.56	1	4.196	4.378	-1.732	3	7.781	#REF!	2.5	4	2.009	2	4	2.062	0.5	3	1.699	1	3	1.408	1	3	3.653	-2.5	0.5	1	2	2	2	2	1	2	-7.5	2.40942	2	1	1	1	1	2	2
17	1	2	1	3	1	3	7.43	1	5.52	4	8.168	6.844	0.586	3	2.884	#REF!	2.5	3	1.367	1	3	1.561	-0.5	3	1.402	1	3	1.211	1	3	8.483	-5.5	1.15943	2	1	2	2	2	1	2	-3.5	0.660252	1	2	1	1	2	1	1
13	1	0	1	3	1	2	1.775	1	5.155	2	2.004	3.5795	-1.8045	1	1.271	#REF!	0.5	2	1.816	0	3	1.467	-0.5	0	0.942	-2	0	2.209	-2	1	2.033	-8.5	4.26502	2	1	2	2	1	1	2	-6.5	1.60904	2	2	1	1	1	2	2
17	1	1	1	3	1	2	3.426	1	3.682	2	4.263	3.9725	-0.5465	0	3.337	#REF!	-0.5	2	2.913	0	2	1.194	-1.5	1	3.87	-1	1	1.293	-1	1	3.144	-2.5	0.5	1	1	2	2	1	1	2	-5.5	1.15943	2	2	1	1	2	1	2
17	1	1	1	3	2	2	1.806	1	2.57	2	2.038	2.304	-0.498	2	1.497	#REF!	1.5	2	1.747	0	3	2.464	-0.5	2	0.943	0	4	1.302	2	2	2.86	-8.5	4.26502	2	1	2	2	1	2	2	-5.5	1.15943	2	1	1	1	2	2	2
17	2	1	1	4	2	3	2.731	2	3.668	3	2.706	3.187	-0.456	1	2.456	#REF!	0.5	3	7.852	1	3	2.126	-0.5	2	3.748	0	3	1.577	1	2	3.298	-5.5	1.15943	2	1	2	2	2	1	2	-3.5	0.660252	1	2	1	1	2	1	2
14	2	1	2	3	1	1	2.118	2	3.683	1	4.402	4.0425	-1.9245	2	8.838	#REF!	1.5	3	2.108	1	1	2.184	-2.5	3	7.194	1	1	1.591	-1	2	5.32	-5.5	1.15943	2	1	2	2	2	2	2	-5.5	1.15943	2	2	2	2	2	2	1
18	2	2	2	3	1	1	2.315	2	2.602	1	3.274	2.938	-0.623	1	1.803	#REF!	0.5	3	2.495	1	4	2.919	0.5	2	1.909	0	2	2.213	0	2	3.961	-8.5	4.26502	2	1	2	2	1	1	2	-5.5	1.15943	2	1	1	1	2	2	2
17	1		1		2	2	9.032	3	4.157	4	8.41	6.2835	2.7485	2	5.02	#REF!	1.5	1	1.962	-1	3	2.429	-0.5	2	1.916	0	2	1.611	0	3	6.999	-8.5	4.26502	2	1	2	2	1	1	2	-6.5	1.60904	2	2	1	1	1	2	2
18	1	1	1	3	1	3	1.689	2	3.307	3	2.786	3.0465	-1.3575	2	4.39	#REF!	1.5	2	1.032	0	4	1.318	0.5	2	1.502	0	2	1.196	0	1	3.464	-2.5	0.5	1	1	2	2	1	1	2	-4.5	0.868053	1	2	1	1	2	2	2
18	1	1	1	3	1	2	4.432	2	4.952	1	3.811	4.3815	0.0505	1	1.706	#REF!	0.5	2	1.474	0	3	1.674	-0.5	1	1.255	-1	2	1.373	0	1	8.449	-8.5	4.26502	2	1	1	2	1	2	2	-4.5	0.868053	1	2	1	1	2	2	2
15	1	2	1	4	1			1	2.774	2	4.081	3.4275	-3.4275	2	2.139	#REF!	1.5	2	2.938	0	4	3.392	0.5	2	2.213	0			-2	2	1.202	-2.5	0.5	1	1	2	2	2	1	2	-5.5	1.15943	2	1	2	1	2	2	2
18	1		1	3	1	2	17.423	2	10.009			5.0045	12.4185			#REF!	-0.5			-2			-3.5			-2			-2			-1.5	0.365368								-1.5	0.365368					2
15	1		1	3	1	3	4.803	2	19.183	2	28.647	23.915	-19.112	3	3.021	#REF!	2.5	2	2.272	0	2	3.816	-1.5	3	2.296	1	2	2.424	0	0	13.017	-7.5	2.40942	2	1	2	1	1	1	2	-4.5	0.868053	1	2	1	1	2	2	2
16	2	1	1	5	2			3	28.97	2	15.74	22.355	-22.355			#REF!	-0.5	2	3.16	0	1	1.827	-2.5	2	1.99	0	3	5.877	1	2	13.706	-7.5	2.40942	2	1	2	1	1	1	2	-3.5	0.660252	1	2	1	1	2	1	2
12	1		1	4	0	2	1.865	3	8.498	4	11.195	9.8465	-7.9815	2	7.309	#REF!	1.5	3	4.86	1	4	1.827	0.5	0	2.595	-2	1	1.339	-1	1	4.333	-8.5	4.26502	2		1	2	1	2	1	-5.5	1.15943	2	2	1	1	2	2	2
18	2	2	1	3	1	3	1.294	2	2.32	3	3.178	2.749	-1.455	3	1.277	#REF!	2.5	4	1.941	2	3	2.674	-0.5	3	1.199	1	2	1.122	0	1	2.518	-8.5	4.26502	2	1	1		1	2	2	-4.5	0.868053	1	2	1	1	2	2	2
18	1	2	1	3	1	3	2.486	2	4.604	2	4.887	4.7455	-2.2595	2	1.855	#REF!	1.5	4	4.179	2	4	0.874	0.5	3	1.23	1	4	2.719	2	2	3.176	-5.5	1.15943	2	2	1	2	2	1	1	-6.5	1.60904	2	2	1	1	1	2	2
17	1	1	1	3	1	3	3.415	2	3.397	3	3.252	3.3245	0.0904999	1	2.762	#REF!	0.5	4	4.564	2	4	1.519	0.5	3	1.38	1	3	4.763	1	0	5.58	-8.5	4.26502	2	1	2	2	1	1	2	-4.5	0.868053	1	2	1	1	2	2	2
17	1	1	1	2	1	2	43.182	1	84.025	1	158.009	121.017	-77.835	2	7.309	#REF!	1.5	2	13.797	0	2	11.484	-1.5	2	9.904	0	2	12.426	0	2	7.977	-8.5	4.26502	2	1	2	2				-4.5	0.868053						2
17	1	1	1	2	1	2	2.792	3	8.536	4	8.77	8.653	-5.861	2	2.716	#REF!	1.5	1	1.954	-1	2	2.028	-1.5	2	1.485	0	2	1.188	0	2	5.678	-5.5	1.15943	2	1	2	2	2	1	2	-4.5	0.868053	1	2	1	1	2	2	2
16	1	1	1	6	4	3	1.896	3	1.936	3	1.626	1.781	0.115			#REF!	-0.5	2	2.022	0	2	1.941	-1.5	1	2.011	-1	0	2.95	-2	2	3.975	-2.5	0.5	1	1	2	2	1	1	2	-5.5	1.15943	2	2	1	1	2	2	2
18	1	1	2			2	3.982	1	2.904	0	5.837	4.3705	-0.3885	1	2.163	#REF!	0.5	2	2.339	0	3	1.831	-0.5	1	5.401	-1	2	2.91	0	1	2.882	-5.5	1.15943	2	1	2	2	2	1	2	-4.5	0.868053	1	2	1	1	2	2	2
16	1					2	2.175	1	4.841	2	10.043	7.442	-5.267	1	2.481	#REF!	0.5	1	1.858	-1	3	1.991	-0.5	2	2.007	0	2	3.594	0	1	3.542	-4.5	0.868053	1	2	2	2	2	2	2	-5.5	1.15943	2	1	1	2	2	2	2
17	1	1	1	4	2	2	2.75	1	6.612	3	7.684	7.148	-4.398	1	1.6	#REF!	0.5	2	1.519	0	3	1.06	-0.5	2	1.8	0	1	1.044	-1	1	3.161	-8.5	4.26502	2	1	2	2	1	2	2	-4.5	0.868053	1	2	1	1	2	2	2
12	2	0	1	2	0	3	3.287	2	4.679	4	2.48	3.5795	-0.2925	1	5.56	#REF!	0.5	1	1.846	-1	3	3.209	-0.5	2	5.963	0	2	3.42	0	0	3.007	-7.5	2.40942	2	1	1	1	1	2		-4.5	0.868053	1	2	1	1	2	2	2
15	1	1	1	3	2	2	2.594	2	5.191	3	4.995	5.093	-2.499	2	2.896	#REF!	1.5	4	3.957	2	2	2.371	-1.5	1	1.553	-1	2	1.584	0	3	4.638	-3.5	0.660252		2	1	2	1	1	1	-4.5	0.868053	1	1	1	1	1	2	1
18	2	1	1	3	1	2	1.818	2	4.073	4	7.312	5.6925	-3.8745	2	3.303	#REF!	1.5	3	2.17	1	4	3.373	0.5	2	1.869	0	1	2.108	-1	3	6.969	-4.5	0.868053	1	1	2	2	1	2	1	-1.5	0.365368	1	2	2	1	2	1	1
15	1	1	1	3	1	1	1.834	4	3.752	2	4.1	3.926	-2.092	1	1.149	#REF!	0.5	3	1.183	1	1	1.206	-2.5	1	0.816	-1	1	0.801	-1	4	1.65	-8.5	4.26502	2	1	2	2	1	1	2	-4.5	0.868053	1	2	1	1	2	2	2
14	2	1	1	3	1	4	2.816	2	5.648	3	4.712	5.18	-2.364	0	3.101	#REF!	-0.5	1	5.804	-1	3	2.757	-0.5	1	2.185	-1	1	1.291	-1	0	2.042	-8.5	4.26502	2	1	1	2	1	2	1	-8.5	4.26502	2	1	1	2	1	2	2
14	2	1	2	2	0	2	2.117	2	2.735	3	5.807	4.271	-2.154	3	1.428	#REF!	2.5	2	1.502	0	3	2.809	-0.5	0	1.797	-2	1	4.678	-1	3	3.119	-6.5	1.60904	2	2	2	2	1	1	2	-4.5	0.868053	1	2	1	1	2	2	2
13	1	0	1	3	1							0	0			#REF!	-0.5			-2			-3.5			-2			-2			-1.5	0.365368								-1.5	0.365368
16	1	2	1	2	1	0	3.82	3	3.106	1	2.076	2.591	1.229	0	1.048	#REF!	-0.5	1	0.915	-1	0	3.83	-3.5	0	1.94	-2	0	1.921	-2	0	6.722	-2.5	0.5	1	1	2	2	2	1	2	-4.5	0.868053	1	2	1	1	2	2	2
14	1	1	1	2	1	2	3.442	1	5.018	3	4.638	4.828	-1.386	2	2.108	#REF!	1.5	4	3.189	2	1	2.379	-2.5	2	1.873	0	2	2.509	0	1	4.371	-5.5	1.15943	2	1	2	1	2	2	1	-5.5	1.15943	2	1	2	2	2		2
						1	2.327	1	2.265	1	1.679	1.972	0.355	1	0.876	#REF!	0.5	1	0.91	-1	1	0.587	-2.5	1	0.786	-1	1	0.962	-1	1	1.885	-3.5	0.660252	1	1	1	1	1	1	1	-3.5	0.660252	1	1	1	1	1	1	1
15	1	1	1	3	1	3	2.073	2	9.825	3	15.818	12.8215	-10.7485	2	1.661	#REF!	1.5	1	7.35	-1	3	4.052	-0.5	2	2.579	0	3	2.22	1	4	8.583	-8.5	4.26502	2	1	2	2	1	1	2	-8.5	4.26502	2	1	1	2	1	2	2
18	1	2	1			4	50.056	3	9.161	2	2.483	5.822	44.234	1	16.336	#REF!	0.5	2	13.61	0	2	12.811	-1.5	2	11.246	0	2	12.907	0	2	13.741	-8.5	4.26502	2	1	2	2	1	1	2	-4.5	0.868053	1	2	1	1	2	2	2
18	1	1	1			3	11.569	2	3.907	4	12.706	8.3065	3.2625	2	15.356	#REF!	1.5	1	23.222	-1	2	11.272	-1.5	0	13.495	-2	2	12.106	0	1	12.186	-5.5	1.15943	2	1	2	2	2	1	2	-5.5	1.15943	2	1	1	1	2	2	2
13	1	1	1	4	3	2	16.562	1	5.727	2	2.485	4.106	12.456	2	13.935	#REF!	1.5	2	22.277	0	4	12.577	0.5	4	11.438	2	2	11.57	0	3	14.033	-2.5	0.5	1	1	2	2	1	1	2	-5.5	1.15943	2	2	1	1	2	2	2
14	2	1	1	4	2	2	13.291	1	3.404	2	4.142	3.773	9.518	0	11.872	#REF!	-0.5	2	12.204	0	3	11.373	-0.5	2	13.653	0	3	11.419	1	0	12.684	-2.5	0.5	1	1	2	2	2	1	2	-4.5	0.868053	1	2	1	1	2	2	2
18	1	1	2	3	1	3	17.988	2	6.342	2	2.567	4.4545	13.5335	2	15.506	#REF!	1.5	3	46.121	1	3	36.477	-0.5	2	12.476	0	2	12.749	0	0	46.869	-2.5	0.5	1	1	2	2	1	1	2	-6.5	1.60904	2	2	1	1	1	2	2
16	1	2	1	3	1	2	13.66	2	8.517	4	5.821	7.169	6.491	4	12.25	#REF!	3.5	2	11.981	0	1	11.38	-2.5	2	11.021	0	2	11.912	0	2	13.393	-8.5	4.26502	2	1	2	2	1	2	2	-4.5	0.868053	1	2	1	2	1	2	2
12	2	0	1	4	1	3	23.427	4	14.632	3	17.565	16.0985	7.3285	2	23.005	#REF!	1.5	2	18.215	0	4	12.37	0.5	2	15.053	0	2	13.783	0	2	28.192	-2.5	0.5	1	1	2	2	1	1	2	-5.5	1.15943	2	2	1	1	2	1	2
12	2	0	1	4	1	3	15.984	4	4.439	2	3.609	4.024	11.96	2	22.28	#REF!	1.5	3	11.529	1	4	12.625	0.5	2	11.785	0	3	14.85	1	2	20.079	-5.5	1.15943	2	1		2	2	1	1	-4.5	0.868053	1	1	1	1	1	2	2
13	1		1		2	2	14.152	1	8.664	2	6.47	7.567	6.585	2	14.98	#REF!	1.5	1	12.601	-1	3	16.298	-0.5	2	12.181	0	2	11.217	0	0	15.027	-6.5	1.60904	2	2	2	2	1	1	2	-6.5	1.60904	2	2	1	2		1	1
18	1	2	1	4	1	4	12.455	4	4.38	4	2.214	3.297	9.158	2	14.023	#REF!	1.5	4	14.196	2	2	11.941	-1.5	3	11.959	1	2	11.447	0	0	11.546	-2.5	0.5	1	1	2	2	1	1	2	-5.5	1.15943	2	2	1	1	2	2	2
18	2	0	1	2	3	3	26.75	3	7.797	4	5.26	6.5285	20.2215	0	26.564	#REF!	-0.5	2	11.37	0	2	13.689	-1.5	1	14.9	-1	0	72.257	-2	2	164.948	-8.5	4.26502	2	1	2	2	1	1	2	-5.5	1.15943	2	1	2	1	2	2	2
17	1	1	1			2	19.093	1	5.9	3	4.661	5.2805	13.8125	1	12.666	#REF!	0.5	2	11.345	0	2	12.307	-1.5	1	11.583	-1	1	12.517	-1	2	16.103	-8.5	4.26502	2	1	1	2	1	2	2	-7.5	2.40942	2	1	1	1	1	2	2
16	1	1	1	5	3	2	14.901	3	9.635	1	3.083	6.359	8.542	0	19.988	#REF!	-0.5	2	11.458	0	3	12.242	-0.5	2	11.641	0	1	11.727	-1	0	17.711	-2.5	0.5	1	2	2	1	1	1	2	-4.5	0.868053	1	2	1	1	2	2	2
13	2	2	1	3	1	3	11.262	2	2.454	4	2.911	2.6825	8.5795	2	12.457	#REF!	1.5	2	12.086	0	4	17.026	0.5	2	11.992	0	3	13.88	1	2	14.839	-2.5	0.5	1	1	2	2	2	1	2	-4.5	0.868053	1	2	2	1	2	2	2
18	2	2	1	3	1	2	13.875	2	4.747	2	8.244	6.4955	7.3795	1	12.113	#REF!	0.5	2	11.159	0	3	21.393	-0.5	2	13.452	0	2	23.659	0	2	15.082	-2.5	0.5	1	1	2	2	2	1	2	-5.5	1.15943	2	2	1	1	2	2	2
24	1	3	1	4	3	2	11.567	1	5.165	2	3.067	4.116	7.451	1	12.369	#REF!	0.5	3	12.088	1	3	11.414	-0.5	3	12.9	1	2	12.469	0	2	13.18	-2.5	0.5	1	1	2	2	1	1	2	-5.5	1.15943	2	2	1	1	2	2	2
18	1	1	1	2	0	2	18.506	2	7.819	1	4.96	6.3895	12.1165	1	17.151	#REF!	0.5	2	18.842	0	3	17.578	-0.5	2	13.308	0	1	14.039	-1	1	14.439	-2.5	0.5	1	1	2	2	2	1	2	-4.5	0.868053	1	2	1	1	1	2	2
14	1	1	1			4	26.765	1	6.766	3	4.848	5.807	20.958	4	14.467	#REF!	3.5	0	12.051	-2	2	12.294	-1.5	2	11.728	0	0	13.243	-2	0	11.201	-2.5	0.5	1	1	2	1	2	1	2	-5.5	1.15943	2	2	2	1	2	1	1
18	1		1	3	1	3	19.241	3	7.718	2	6.973	7.3455	11.8955	2	13.839	#REF!	1.5	2	10.851	0	3	12.627	-0.5	2	11.788	0	1	11.76	-1	1	15.184	-8.5	4.26502	2	1	2	2	1	1	2	-5.5	1.15943	2	2	1	1	2	2	2
13	1	0	1	2	1	3	26.89	2	8.466	3	7.995	8.2305	18.6595	1	21.022	#REF!	0.5	2	11.953	0	3	11.318	-0.5	4	28.056	2	2	11.985	0	2	13.218	-3.5	0.660252	1	2	1	2	1	1	2	-5.5	1.15943	2	1	1	2	2	1	2
17	2	1	1	1	0	1	15.685	2	5.701	4	4.936	5.3185	10.3665	2	12.863	#REF!	1.5	4	11.073	2	4	13.268	0.5	4	12.548	2	4	13.689	2	4	22.062	-8.5	4.26502	2	1	2	2	1	2	2	-4.5	0.868053	1	2	1	1	1	2	2
18	2	1	1	4	1	1	23.509	2	14.856	1	2.707	8.7815	14.7275	1	13.871	#REF!	0.5	3	14.115	1	3	12.268	-0.5	3	12.156	1	2	11.309	0	1	16.767	-2.5	0.5	1	1	2	2	2	1	2	-4.5	0.868053	1	2	1	1	2	2	2
13	2	0	1	6	4	2	12.73	2	3.388	2	1.503	2.4455	10.2845	0	12.084	#REF!	-0.5	2	11.395	0	2	11.196	-1.5	0	14.704	-2	0	11.248	-2	0	11.606	-5.5	1.15943	2	1	2	2	2	1	2	-5.5	1.15943	2	2	1	1	2	2	2
16	1		1	3	1	4	26.428	0	11.334	3	9.119	10.2265	16.2015	1	23.648	#REF!	0.5	2	17.749	0	1	31.466	-2.5	4	27.186	2	1	16.349	-1	1	21.003	-8.5	4.26502	2	1	2	2	1	1	2	-4.5	0.868053	1	1	2	1	2	2	2
18	1	1	1	2	1	2	18.208	1	6.486	3	2.874	4.68	13.528	3	15.234	#REF!	2.5	3	11.799	1	3	15.767	-0.5	2	11.839	0	4	11.781	2	2	16.888	-8.5	4.26502	2	1	2	2	1	1	2	-4.5	0.868053	1	2	1	1	2	2	1
16	1	2	1	4	3							0	0			#REF!	-0.5			-2			-3.5			-2			-2			-8.5	4.26502	2							-1.5	0.365368
18	1	1	2	2	1	3	11.99	3	4.392	2	3.009	3.7005	8.2895	2	13.454	#REF!	1.5	2	30.013	0	3	25.598	-0.5	2	11.313	0	2	11.112	0	3	16.361	-4.5	0.868053	1	1	2	2	2	2	2	-4.5	0.868053	1	2	1	1	2	2	2
14	1	1	1	4	2	2	12.425	3	5.703	1	10.473	8.088	4.337	1	13.522	#REF!	0.5	0	27.327	-2	2	13.295	-1.5	2	13.933	0	2	15.073	0	0	16.772	-8.5	4.26502	2	1	2	2	1	2	2	-4.5	0.868053	1	1	2	1	1	2	2
14	1	1	1	3	1	2	15.213	2	11.811	1	8.972	10.3915	4.8215	2	13.911	#REF!	1.5	4	15.597	2	4	15.43	0.5	4	15.521	2	4	11.219	2	2	13.699	-8.5	4.26502	2	1	2	2	1	2	2	-4.5	0.868053	1	1	1	1	2	2	2
13	1	0	1	4	1	2	30.728	3	16.714	2	6.902	11.808	18.92	2	45.287	#REF!	1.5	1	21.488	-1	2	15.705	-1.5	3	12.143	1	1	32.462	-1	2	18.238	-2.5	0.5	1	1	2	1	2	1	2	-5.5	1.15943	2	1	2	1	2	2	2
16	1	2	1	2		3	13.959	2	6.274	4	6.848	6.561	7.398	0	13.61	#REF!	-0.5	1	14.053	-1	1	12.061	-2.5	0	13.083	-2	0	15.902	-2	0	37.357	-8.5	4.26502	2	1	1	2	1	2	2	-6.5	1.60904	2	2	1	1	1	2	2
18	1	1	1	3	1	3	14.025	3	2.685	2	2.372	2.5285	11.4965	1	12.398	#REF!	0.5	2	11.661	0	1	12.821	-2.5	2	12.22	0	2	11.889	0	1	17.126	-2.5	0.5	1	1	2	2	2	1	2	-4.5	0.868053	1	2	1	1	2	2	2
18	2	1	1	2	0	1	11.884	1	5.186	2	2.855	4.0205	7.8635	2	12.833	#REF!	1.5	1	13.082	-1	2	11.667	-1.5	2	11.768	0	0	15.322	-2	1	23.634	-5.5	1.15943	2	2	2	2	2	1	1	-4.5	0.868053	1	2	1	1	2	2	2
17	2	1	1	4	1	2	14.078	2	3.757	3	2.689	3.223	10.855	2	45.596	#REF!	1.5	1	12.231	-1	1	11.737	-2.5	0	12.166	-2	0	25.979	-2	1	14.344	-2.5	0.5	1	1	2	2	2	1	2	-5.5	1.15943	2	2	1	1	2	2	2
16	2	2	1	3	1	3	12.251	2	3.554	2	2.357	2.9555	9.2955	1	15.878	#REF!	0.5	3	13.758	1	1	11.971	-2.5	1	11.448	-1	2	14.151	0	1	23.12	-8.5	4.26502	2	1	2	2	1	1	2	-4.5	0.868053	1	2	1	1	1	2	2
15	2	2	1	3	1	1	12.84	1	13.152	1	1.986	7.569	5.271	1	17.455	#REF!	0.5	0	12.164	-2	2	11.462	-1.5	1	10.685	-1	1	10.856	-1	0	17.762	-8.5	4.26502	2	1	2	2	1	1	2	-6.5	1.60904	2	2	1	1	1	2	2
18	1	1	1	3	2	2	12.338	1	5.299	3	2.872	4.0855	8.2525	2	14.215	#REF!	1.5	1	14.85	-1	2	12.038	-1.5	2	12.446	0	1	12.296	-1	1	13.438	-8.5	4.26502	2	1	2		1	1	2	-4.5	0.868053	1	2	1	1	2	2	2
13	1	1	1			2	45.214	1	7.114	1	6.291	6.7025	38.5115	2	16.111	#REF!	1.5	1	15.9	-1	1	12.848	-2.5	2	12.03	0	2	14.611	0	2	16.643	-6.5	1.60904	2	2	2	2			2	-4.5	0.868053			2	1	2	2
17	1	1	1	4	2	4	20.028	3	6.827	2	3.396	5.1115	14.9165	4	13.51	#REF!	3.5	2	11.553	0	1	11.381	-2.5	1	11.172	-1	4	11.727	2	4	11.626	-4.5	0.868053	1	1		2	1	2	2	-4.5	0.868053	1	2	1	1	2	2	2
16	1	1	1	3	1	3	13.971	2	7.905	4	3.947	5.926	8.045	2	13.479	#REF!	1.5	3	12.079	1	3	12.344	-0.5	3	12.966	1	4	14.838	2	0	21.8	-2.5	0.5	1	1	2	2	1	1	2	-4.5	0.868053	1	2	1	1	1	2	2
14	1	1	1	4	3	2	57.664	1	16.542	3	6.863	11.7025	45.9615	0	48.571	#REF!	-0.5	1	50.805	-1	2	14.073	-1.5	2	15.688	0	2	18.796	0	1	29.442	-8.5	4.26502	2		2	2		2	2	-2.5	0.5							2
14	1	1	1			3	19.385	2	8.459	4	12.516	10.4875	8.8975	2	26.191	#REF!	1.5	2	11.8	0	3	20.181	-0.5	1	12.456	-1	4	12.059	2	4	17.454	-8.5	4.26502	2	1	2	2	1	2	2	-5.5	1.15943	2	2	2	2	2	2	2
18	1		1	4	2	3	12.72	2	8.24	4	6.11	7.175	5.545	2	12.556	#REF!	1.5	2	27.527	0	2	32.952	-1.5	3	11.289	1	2	24.977	0	2	18.257	-4.5	0.868053	1	2	2	2	1	2	1	-1.5	0.365368	1	2	2	1	2	1	1
16	1	1	1	3	1	3	12.538	1	4.713	2	2.763	3.738	8.8	0	15.196	#REF!	-0.5	4	12.365	2	4	13.281	0.5	0	12.145	-2	0	11.668	-2	4	13.887	-2.5	0.5	1	1	2	1	2	1	2	-1.5	0.365368	1	2	2	1	2	1	1
						2	13.436	2	1.874	2	1.474	1.674	11.762	3	13.521	#REF!	2.5	3	10.804	1	3	11.587	-0.5	3	10.988	1	3	10.644	1	2	10.737	-4.5	0.868053	1	1	1	1	2	2	2	-5.5	1.15943	2	2	2	2	2	2	2
13	2	1	1	2	0	2	12.524	2	30.17	2	3.66	16.915	-4.391	2	12.966	#REF!	1.5	2	11.764	0	2	11.013	-1.5	2	10.855	0	2	11.147	0	0	14.066	-8.5	4.26502	2	1	2	2	1	1	2	-4.5	0.868053	1	2	1	1	2	2	2
15	1	1	1	2	0	3	38.004	2	26.508	4	14.416	20.462	17.542	2	20.252	#REF!	1.5	3	13.704	1	3	13.561	-0.5	2	16.617	0	3	13.605	1	1	19.497	-8.5	4.26502	2	1	2	2	1	1	2	-5.5	1.15943	2	2	1	1	2	2	2
13	1	0	1	3	2	2	14.292	1	3.904	2	4.473	4.1885	10.1035	2	12.38	#REF!	1.5	1	15.608	-1	3	11.731	-0.5	2	12.764	0	2	11.401	0	0	12.259	-2.5	0.5	1	1	2	2	1	1	2	-3.5	0.660252	1	2	1	1	1	1	2
14	1		1	2	0	2	16.841	2	7.139	2	4.86	5.9995	10.8415	1	15.071	#REF!	0.5	2	12.602	0	4	17.44	0.5	2	12.006	0	3	11.641	1	1	12.287	-8.5	4.26502	2	1	2	2	1	2	2	-5.5	1.15943	2	2	1	1	2	2	2
23	2	2	1	3	1	0	7.75	2	3.221	4	2.863	3.042	4.708	0	3.911	#REF!	-0.5	0	2.171	-2	0	2.549	-3.5	0	3.975	-2	0	4.968	-2	1	1.72	-8.5	4.26502	2	1	2	2	1	1	2	-5.5	1.15943	2	2	1	1	2	2	2
59	1	2	1	3	8	2	2.897	2	4.65	2	8.038	6.344	-3.447	1	5.202	#REF!	0.5	1	3.318	-1	1	2.585	-2.5	1	2.015	-1	1	2.362	-1	1	3.885	-2.5	0.5	1	2	2	1	2	1	2	-4.5	0.868053	1	2	1	1	2	2	2
20	2	1	1	3	1	2	9.862	2	18.421	0	3.405	10.913	-1.051	2	8.932	#REF!	1.5	1	9.765	-1	2	6.104	-1.5	2	1.066	0	2	8.864	0	0	10.758	-6.5	1.60904	2	2	2	2	1	1	2	-7.5	2.40942	2	1	1	1	1	2	2
26	1	3	1	2	0	4	1.327	4	3.01	4	2.607	2.8085	-1.4815	4	1.55	#REF!	3.5	4	1.261	2	4	1.21	0.5	4	1.163	2	4	0.916	2	0	2.515	-8.5	4.26502	2	1	1	2	1	2	1	-4.5	0.868053	1	2	1	1	2	2	2
57	1	2	1	2	1	2	3.958	2	7.159	2	6.829	6.994	-3.036	2	4.446	#REF!	1.5	2	3.902	0	2	3.365	-1.5	1	2.713	-1			-2	2	4.152	-8.5	4.26502	2	1	1	2	1	2	1	-1.5	0.365368	1	2	2	1	2	1	1
22	1	2	1	3	2	2	1.862	2	2.642	2	1.824	2.233	-0.371	2	1.338	#REF!	1.5	2	1.843	0	3	2.359	-0.5	2	1.926	0	2	1.538	0	2	7.074	-8.5	4.26502	2	1	1	2	1	2	1	-5.5	1.15943	2	2	1	1	2	2	2
22	1	2	1	1	4	2	2.151	2	6.335	1	3.616	4.9755	-2.8245	1	2.209	#REF!	0.5	2	2.307	0	3	3.025	-0.5	2	2.513	0	2	2.81	0	0	6.613	-8.5	4.26502	2	1	1	2	1	2	2	-4.5	0.868053	1	2	1	1	2	2	2
50	2	2	1	2	0	4	4.144	2	8.733	1	7.608	8.1705	-4.0265	4	3.301	#REF!	3.5	3	8.185	1	4	3.884	0.5	3	3.068	1	4	3.121	2	3	4.378	-2.5	0.5	1	2	2	1	2	1	2	-5.5	1.15943	2	2	2	1	2	2	2
20	2	2	2		1	1	1.935	1	3.766	2	1.508	2.637	-0.702	1	2.659	#REF!	0.5	1	0.657	-1	1	0.709	-2.5	1	1.96	-1	0	3.028	-2	1	2.052	-4.5	0.868053	1	2	1	2	1	2	1	-5.5	1.15943	2	2	1		2	1	2
34	1	2	2	1	2	3	3.141	2	3.857	3	2.16	3.0085	0.1325	1	6.79	#REF!	0.5	2	2.33	0	3	2.391	-0.5	2	2.471	0	2	2.887	0	0	2.801	-8.5	4.26502	2	1	2	2	1	1	2	-2.5	0.5	1	2	2	1	2	1	2
46	2	2	1	2	0	1	4.783	0	2.821	1	2.968	2.8945	1.8885	0	2.494	#REF!	-0.5	2	2.474	0			-3.5	3	3.253	1	2	2.137	0	0	4.764	-8.5	4.26502	2	1	2	2	1	1	2	-2.5	0.5	1	2	2	1	2	1	2
47	2	2	2	2	4	1	18.706	1	2.754	2	2.089	2.4215	16.2845	1	2.297	#REF!	0.5	2	2.993	0	4	4.803	0.5	3	1.945	1	3	2.927	1	0	2.821	-8.5	4.26502	2	1	2	2	1	1	2	-3.5	0.660252	1	2	1	1	2	1	2
59	1	2	1	0	0	3	10.525	2	12.272	1	6.12	9.196	1.329	0	2.462	#REF!	-0.5	2	2.054	0	3	2.643	-0.5	3	2.697	1	4	3.267	2	0	4.236	-8.5	4.26502	2	1	2	2	1	2	2	-4.5	0.868053	1	2	2	1	2	2	2
24	1	3	1	2	1	2	3.468	1	2.62	3	1.849	2.2345	1.2335	1	1.407	#REF!	0.5	1	3.343	-1	2	2.724	-1.5	3	2.329	1	2	1.876	0	1	5.924	-6.5	1.60904	2	2	2	2	1	1	2	-5.5	1.15943	2	2	1	1	2	2	2
35	2	3	1	0	1	0	21.354	0	2.653	0	3.968	3.3105	18.0435	0	1.619	#REF!	-0.5	0	1.991	-2	0	1.293	-3.5	0	1.352	-2	0	3.675	-2	0	1.037	-8.5	4.26502	2	1	1	2	1	2	1	-6.5	1.60904	2	2	1	1	1	2	2
20	1	2	1		0	4	2.712	1	3.329	2	3.353	3.341	-0.629	4	2.363	#REF!	3.5	4	1.273	2	4	1.327	0.5	4	1.625	2	4	2.438	2	2	6.627	-2.5	0.5	1	2	2	1	2	1	2	-1.5	0.365368	1	2	2	1	2	1	1
26	1	3	1	3	3	2	2.726	2	4.833	3	4.498	4.6655	-1.9395	1	3.104	#REF!	0.5	2	1.63	0	3	1.606	-0.5	2	2.031	0	2	2.237	0	1	3.33	-4.5	0.868053	1	1	1	2	1	2	1	-4.5	0.868053	1	2	1	1	2	2	2
20	1	2	1	3	1	2	3.24	2	4.054	1	5.796	4.925	-1.685	1	2.214	#REF!	0.5	2	3.446	0	0	4.573	-3.5	2	3.157	0	2	2.546	0	1	5.924	-8.5	4.26502	2	1	2	2	1	1	2	-4.5	0.868053	1	2	1	1	2	2	2
20	1	2	1	2	0	2	1.806	1	2.836	1	3.482	3.159	-1.353	3	7.941	#REF!	2.5	2	3.904	0	0	2.061	-3.5	2	1.759	0	2	1.159	0	1	3.765	-2.5	0.5	1	1	2	2	2	1	2	-5.5	1.15943	2	2	1	1	2	2	2
45	2	2	2	1	0	3	7.206	1	4.879	2	19.29	12.0845	-4.8785	1	10.194	#REF!	0.5	3	3.059	1	4	2.278	0.5	4	2.344	2	4	1.262	2	0	10.316	-2.5	0.5	1	2	2	2	2	1	2	-1.5	0.365368	1	2	2	1	2	1	1
25	2	3	1	0	0	2	3.137	2	2.052	2	1.451	1.7515	1.3855	0	2.194	#REF!	-0.5	2	1.437	0	3	2.626	-0.5	2	2.116	0	2	0.998	0	2	3.813	-5.5	1.15943	2	1	2	2	2	1	2	-3.5	0.660252	1	2	1	1	2	1	2
21	1	2	1	4	2	2	2.676	1	6.996	2	2.769	4.8825	-2.2065	1	5.96	#REF!	0.5	2	2.706	0	4	1.693	0.5	2	1.729	0	3	1.7	1	2	2.575	-2.5	0.5	1	1	2	2	2	1	2	-4.5	0.868053	1	2	1	1	2	2	2
23	2	2	1	1	1	2	7.605	2	3.677	2	1.683	2.68	4.925	0	3.943	#REF!	-0.5	2	4.682	0	0	1.964	-3.5	1	1.942	-1	1	1.506	-1	2	4.262	-8.5	4.26502	2	1	2	2	1	1	2	-4.5	0.868053	1	2	1	1	1	2	2
21	1	2	1	3	2	3	1.716	2	2.606	2	4.031	3.3185	-1.6025	0	2.116	#REF!	-0.5	2	1.504	0	1	1.421	-2.5	2	1.214	0	2	0.691	0	2	3.885	-2.5	0.5	1	2	2	2	1	1	2	-4.5	0.868053	1	2	2	1	2	2	2
23	2	3	2	3	1	2	3.646	2	2.319	1	2.049	2.184	1.462	1	1.942	#REF!	0.5	2	1.834	0	3	3.223	-0.5	2	4.644	0	3	4.258	1	0	4.843	-8.5	4.26502	2	1	1	2	1	2	1	-1.5	0.365368	1	2	2	1	2	1	1
22	1	3	1	2	0	2	5.153	2	2.632	3	2.495	2.5635	2.5895			#REF!	-0.5	2	2.812	0	4	3.096	0.5	3	3.212	1	3	2.159	1	0	2.775	-8.5	4.26502	2	1	2	2	1	1	2	-4.5	0.868053	1	2	1	1	2	2	2
22	2	2	2	3	1	3	2.827	2	3.457	2	2.505	2.981	-0.154	3	1.725	#REF!	2.5	4	3.87	2	2	2.58	-1.5	2	4.949	0	3	2.095	1	1	3.654	-2.5	0.5	1	1	2	2	2	1	2	-4.5	0.868053	1	2	1	1	1	2	2
20	2	2	1	2		2	7.75	1	5.722	2	3.418	4.57	3.18	0	1.421	#REF!	-0.5	4	1.909	2	4	1.107	0.5	2	1.415	0	0	0.879	-2	0	6.797	-8.5	4.26502	2	1	2	2	1	2	2	-6.5	1.60904	2	2	1	1	1	2	2
23	1	2	1	3	1	1	13.1	0	6.789	1	4.566	5.6775	7.4225	1	8.383	#REF!	0.5	2	8.698	0	2	4.241	-1.5	2	4.414	0	3	3.342	1	1	18.712	-5.5	1.15943	2	2	2	2	2	1	2	-6.5	1.60904	2	2					2
23	1	3	1	4	2	3	1.926	2	2.96	2	1.936	2.448	-0.522	1	1.127	#REF!	0.5	2	1.966	0	4	1.291	0.5	3	1.015	1	2	0.991	0	1	3.345	-8.5	4.26502	2	1	2	2	1	1	2	-4.5	0.868053	1	2	1	1	2	2	2
26	1	3	1	1	2	3	2.2	2	2.941	3	4.943	3.942	-1.742	2	1.319	#REF!	1.5	3	1.434	1	3	1.579	-0.5	2	1.179	0	2	0.98	0	1	2.165	-8.5	4.26502	2	1	2	2	1	1	2	-4.5	0.868053	1	2	1	1	2	2	2
23	1	2	1	2	1	3	3.837	2	5.473	1	2.337	3.905	-0.0680001	2	3.031	#REF!	1.5	2	1.734	0	2	3.115	-1.5	2	3.007	0	2	1.073	0	1	5.912	-8.5	4.26502	2	1	1	2	1	2	2	-3.5	0.660252	1	2	1	1	2	1	2
51	1	3	1			2	1.649	2	3.49	2	2.748	3.119	-1.47	2	2.183	#REF!	1.5	2	1.01	0	3	1.429	-0.5	3	1.862	1	2	0.86	0			-2.5	0.5	1	1	2	2	2	1	2	-5.5	1.15943	2	2	2	1	2	2	2
22	1	3	1	2	0	1	1.784	2	4.608	2	2.696	3.652	-1.868	0	5.76	#REF!	-0.5	1	2.354	-1	0	2.364	-3.5	1	2.078	-1	0	3.175	-2	1	3.814	-8.5	4.26502	2	1	2	2	1	1	2	-3.5	0.660252	1	2	1	1	2	1	2
21	1	2	1	3	1	3	2.355	1	6.708	4	3.838	5.273	-2.918	1	1.233	#REF!	0.5	1	4.368	-1	1	0.842	-2.5	2	0.866	0	2	1.298	0	3	5.039	-4.5	0.868053	1	1	1	1	2	2	2	-5.5	1.15943	2	2	1	1	2	2	2
22	1	3	1	3	1	4	2.476	3	3.737	4	4.11	3.9235	-1.4475	2	3.632	#REF!	1.5	3	4.191	1	3	1.721	-0.5	2	2.158	0	2	1.801	0	1	2.79	-8.5	4.26502	2	1	2	2	1	1	2	-4.5	0.868053	1	2	1	1	2	2	2
20	1	2	1	3	1	2	1.534	2	3.122	2	3.453	3.2875	-1.7535	2	1.066	#REF!	1.5	3	1.638	1	3	1.38	-0.5	2	1.406	0	2	2.022	0	0	1.927	-8.5	4.26502	2	1	2	2	1	1	2	-7.5	2.40942	2	1	1	1	1	2	2
21	1	2	2	5	4	3	3.51	2	4.067	2	2.26	3.1635	0.3465	1	5.992	#REF!	0.5	2	1.669	0	3	2.065	-0.5	2	2.791	0	2	1.07	0	1	2.269	-8.5	4.26502	2	1	2	2	1	1	2	-3.5	0.660252	1	2	1	2	2	1	2
50	2	2	2	3	3	1	30.675	0	3.169	0	1.652	2.4105	28.2645	0	4.884	#REF!	-0.5	1	2.406	-1	1	2.329	-2.5	1	3.166	-1	0	3.11	-2	0	10.684	-8.5	4.26502	2	1	2	2	1	1	2	-7.5	2.40942	2	1	1	1	1	2	2
21	1	2	1	2		2	1.922	1	3.39	2	2.255	2.8225	-0.9005	2	1.361	#REF!	1.5	2	2.288	0	2	1.536	-1.5	2	1.318	0	2	1.237	0	1	3.879	-8.5	4.26502	2	1	2	2	1	1	2	-4.5	0.868053	1	2	1	1	2	2	2
22	2	1	1	2	1	2	2.974	2	2.15	1	2.012	2.081	0.893	0	2.021	#REF!	-0.5	4	3.175	2	4	0.994	0.5	3	2.763	1	3	2.462	1	1	7.089	-2.5	0.5	1	1	2	2	1	1	2	-4.5	0.868053	1	2	1	1	2	2	2
20	1	2	1	3	2	3	1.554	2	3.05	3	3.134	3.092	-1.538	1	2.495	#REF!	0.5	2	1.021	0	3	1.752	-0.5	2	1.161	0	2	1.527	0	0	1.542	-2.5	0.5	1	1	2	2	2	1	2	-6.5	1.60904	2	2	1	1	1	2	2
27	2	2	1	2	1	4	6.119	3	2.505	4	2.589	2.547	3.572	2	2.356	#REF!	1.5	4	1.708	2	4	2.484	0.5	4	2.927	2	3	1.894	1	2	4.662	-2.5	0.5	1	1	2	2	1	1	2	-4.5	0.868053	1	2	1	1	2	2	2
25	2	2	2	3	2	2	4.162	2	2.773	4	2.307	2.54	1.622	1	2.02	#REF!	0.5	2	3.048	0	4	3.568	0.5	3	2.288	1	4	3.568	2	0	2.878	-8.5	4.26502	2	1	1	2	1	2	1	-1.5	0.365368	1	2	2	1	2	1	1
38	2	3	1	0	0	4	1.792	4	2.633	4	1.642	2.1375	-0.3455	4	5.162	#REF!	3.5	4	1.509	2	4	0.976	0.5	4	1.553	2	4	0.698	2	4	20.203	-8.5	4.26502	2	1	2	2	1	2	2	-4.5	0.868053	1	2	1	1	2	2	2
22	1	3	1			3	2.149	3	5.578	3	2.822	4.2	-2.051	4	5.179	#REF!	3.5	3	2.787	1	1	2.911	-2.5	4	1.495	2	2	1.622	0	3	6.51	-1.5	0.365368	1	1	2	2	2	1	1	-6.5	1.60904	2	2	1	1	1	2	2
34	1	2	1	0	3	1	1.886	0	9.433	3	4.063	6.748	-4.862	1	1.251	#REF!	0.5	1	1.574	-1	2	1.659	-1.5	1	1.41	-1	0	2.031	-2	0	1.524	-8.5	4.26502	2	1	2	2	1	1	2	-5.5	1.15943	2	2	1	1	2	2	2
21	1	2	1	1	1	2	7.277	2	14.055	1	2.472	8.2635	-0.9865	1	7.065	#REF!	0.5	2	1.449	0	3	1.523	-0.5	2	4.411	0	2	1.88	0	1	3.54	-8.5	4.26502	2	1	2	2	1	1	2	-6.5	1.60904	2	2	1	1	1	2	2
45	2	1	1	1	2	0	2.273	1	2.427	0	3.697	3.062	-0.789	0	3.097	#REF!	-0.5	1	2.43	-1	2	2.251	-1.5	1	2.182	-1	0	3.868	-2	0	5.327	-8.5	4.26502	2	1	1	2	1	2	1	-1.5	0.365368	1	2	2	1	2	1	1
22	1	2	1	3	1	2	2.686	2	4.705			2.3525	0.3335	1	3.863	#REF!	0.5	2	2.429	0	3	2.662	-0.5	2	2.655	0	2	2.751	0	2	2.887	-2.5	0.5		1	2	2	1	1	2	-4.5	0.868053	1	2	1	1	2	2	2
20	1	2	1	4	2	2	6.514	1	8.951	3	5.418	7.1845	-0.6705	0	4.443	#REF!	-0.5	0	1.638	-2	0	1.905	-3.5	2	2.558	0	0	1.203	-2	0	7.277	-2.5	0.5	1	1	2	2	1	1	2	-4.5	0.868053	1	2	1	1	2	2	2
20	1	2	1	2	1	2	2.196	1	8.019	2	4.581	6.3	-4.104	1	2.572	#REF!	0.5	3	1.731	1	1	1.534	-2.5	1	2.482	-1	1	5.753	-1	1	4.674	-2.5	0.5	1		2				2	-4.5	0.868053		2	1	1	2	2	2
20	1	2	1	0	1	2	4.222	2	3.311	2	2.102	2.7065	1.5155	1	2.474	#REF!	0.5	2	3.047	0	3	2.273	-0.5	2	2.76	0	1	3.763	-1	2	7.463	-8.5	4.26502	2	1	2	2	1	1	2	-3.5	0.660252	1	2	1	1	2	1
23	2	3	1	0	1	3	2.727	1	3.519	2	2.921	3.22	-0.493	1	2.361	#REF!	0.5	2	1.827	0	3	5.121	-0.5	2	1.513	0	2	2.638	0	1	6.193	-8.5	4.26502	2	1	1	2	1	2	2	-6.5	1.60904	2	2	1	1	1	2	2
54	1	3	1	4	2	4	3.603	3	4.018	4	4.267	4.1425	-0.5395	2	3.389	#REF!	1.5	3	4.215	1	4	1.466	0.5	3	3.686	1	4	2.305	2	2	8.796	-8.5	4.26502	2	1	2	2	1	1	2	-4.5	0.868053	1	2	1	1	2	2	2
41	1	2	1	1	0	4	2.825	2	5.925	1	4.846	5.3855	-2.5605	3	3.202	#REF!	2.5	1	3.562	-1	1	1.695	-2.5	4	6.083	2	2	2.578	0	1	2.774	-1.5	0.365368				1	1	1	1	-4.5	0.868053	1	1	1	1	2	2	2
24	1	3	1	1	2	3	1.623	3	2.396	3	2.956	2.676	-1.053	0	6.572	#REF!	-0.5	2	1.973	0	4	2.909	0.5	4	1.182	2	4	1.703	2	2	7.283	-2.5	0.5	1	1	2	2	2	1	2	-4.5	0.868053	1	2	1	1	1	2	2
						4	1.944	1	2.595	1	2.255	2.425	-0.481	1	3.064	#REF!	0.5	2	1.334	0			-3.5	3	1.384	1	4	1.322	2	0	1.671	-8.5	4.26502	2	1	2	2	1	2	2	-4.5	0.868053	1	2	1	1	1	2	2
21	1	2	1	4	2	1	1.437	0	3.737	0	4.358	4.0475	-2.6105	0	1.49	#REF!	-0.5	1	1.372	-1	2	1.285	-1.5	0	1.213	-2	0	2.688	-2	1	4.749	-2.5	0.5	1	1	2	2	1	1	2	-4.5	0.868053	1	2	1	1	2	2	2
43	1	2	2	2	3	2	3.331	1	3.078	3	2.666	2.872	0.459	1	5.286	#REF!	0.5	2	2.263	0	4	1.457	0.5	2	3.57	0	2	1.621	0	1	5.412	-2.5	0.5	1	2	2	1	2		2	-1.5	0.365368	1	2	2	1	2	1	1
26	2	2	2	3	1	4	17.051	4	1.706	4	1.643	1.6745	15.3765	3	2.298	#REF!	2.5	4	2.339	2	4	2.143	0.5	4	7.222	2	4	3.316	2	1	6.051	-8.5	4.26502	2	1	1	2	1	2	1	-5.5	1.15943	2	2	2	1	2	1	1
54	1	2				4	4.723	4	3.656	4	6.817	5.2365	-0.5135	4	1.961	#REF!	3.5	4	2.172	2	4	1.965	0.5	4	2.274	2	4	4.424	2	4	2.344	-3.5	0.660252	1	1	1	1	1	1	1	-3.5	0.660252	1	1	1	1	1	1	1
20	1	2	1	1	0	1	3.885	2	5.418	3	6.294	5.856	-1.971	2	7.294	#REF!	1.5	2	1.567	0	1	1.925	-2.5	2	1.375	0	3	3.705	1	0	5.027	-3.5	0.660252	1	1	1	2	1	1	2	-6.5	1.60904	2	2	1	2	1	1	2
29	2	3	1	3	0	2	1.215	1	2.781	1	2.456	2.6185	-1.4035	2	1.595	#REF!	1.5	2	1.322	0	2	1.278	-1.5	2	1.01	0	2	1.274	0	1	3.029	-8.5	4.26502	2	1	1	2	1	2	2	-4.5	0.868053	1	2	1	1	2	2	2
37	1	2	2	3	0	2	8.067	2	4.225	1	3.533	3.879	4.188	1	5.701	#REF!	0.5	4	4.001	2	4	2.05	0.5	4	1.509	2	3	3.412	1	1	5.947	-8.5	4.26502	2	1	2	2	1	1	2	-4.5	0.868053	1	2	1	1	2	2	2
23	2	1	1	3	1	3	4.093	1	7.788			3.894	0.199			#REF!	-0.5			-2	1	1.474	-2.5			-2	0	0.781	-2			-1.5	0.365368								-1.5	0.365368
22	2	2	1	4	2	1	2.856	2	2.554	1	2.244	2.399	0.457	1	2.101	#REF!	0.5	2	3.351	0	3	3.547	-0.5	2	2.264	0	3	2.615	1	0	3.099	-8.5	4.26502	2	1	1	2	1	2	2	-5.5	1.15943	2	2	1	1	2	2	2
22	1	1	1	3	1	4	13.679	2	5.65	3	4.93	5.29	8.389	4	12.748	#REF!	3.5	3	12.548	1	4	12.614	0.5	4	11.552	2	4	11.798	2	2	15.782	-2.5	0.5	1	2	2	1	2	1	2	-1.5	0.365368	1	2	2	1	2	1	1
22	1	3	1	1	1	3	12.062	1	2.684	4	3.006	2.845	9.217	0	12.867	#REF!	-0.5	1	11.219	-1	1	11.065	-2.5	1	15.465	-1	0	11.652	-2	2	11.458	-8.5	4.26502	2	1	2	2	1	1	2	-5.5	1.15943	2	2	1	1	2	2	2
25	2	2	1	2	1					4	4.982	2.491	-2.491			#REF!	-0.5			-2			-3.5			-2			-2			-1.5	0.365368				2				-1.5	0.365368
25	2	3	1	0	1	0	13.522	1	6.033	4	4.147	5.09	8.432	0	15.393	#REF!	-0.5	1	24.227	-1	2	12.417	-1.5	2	11.067	0	0	13.022	-2	0	12.682	-8.5	4.26502	2	1	2	2	1	1	2	-4.5	0.868053	1	2	1	1	2	2	2
35	1	3	1	2	0	3	11.95	1	2.763	2	2.468	2.6155	9.3345	0	18.786	#REF!	-0.5	4	11.825	2	3	11.911	-0.5	4	15.2	2	4	11.977	2	0	14.608	-8.5	4.26502	2	1	2	2	1	1	2	-4.5	0.868053	1	2	1	1	2	2	2
24	2	2	1	2	0	1	12.2	2	2.217	1	1.995	2.106	10.094	0	13.101	#REF!	-0.5	2	11.241	0	4	11.712	0.5	2	11.533	0	2	10.636	0	0	15.16	-8.5	4.26502	2	1	2	2	1	1	2	-4.5	0.868053	1	2	1	1	2	2	2
23	1	3	1	2	0	2	13.595	1	3.107	3	4.233	3.67	9.925	0	17.474	#REF!	-0.5	2	13.491	0	4	13.667	0.5	2	15.529	0	4	12.223	2	0	11.704	-8.5	4.26502	2	1	2	2	1	1	2	-3.5	0.660252	1	2	1	1	2	1	2
36	2	3	1	0	1	4	13.304	4	3.289	4	1.832	2.5605	10.7435	4	12.937	#REF!	3.5	4	11.892	2	4	11.33	0.5	4	10.856	2	4	10.828	2	1	12.928	-8.5	4.26502	2	1	2	2	1	1	2	-3.5	0.660252	1	2	1	1	2	1	2
21	2	2	1	2	0	3	11.774	2	6.888	3	7.575	7.2315	4.5425	0	14.435	#REF!	-0.5	1	11.078	-1	2	11.129	-1.5	1	11.042	-1	0	11.438	-2	2	12.646	-2.5	0.5	1	1	2	2	1	1	2	-4.5	0.868053	1	2	1	1	2	2	2
20	2	2	1	3	3	2	11.97	1	2.396	2	2.657	2.5265	9.4435	1	12.133	#REF!	0.5	2	17.6	0	4	11.229	0.5	1	15.307	-1	2	12.228	0	0	12.39	-8.5	4.26502	2	1	2	2	1	1	2	-5.5	1.15943	2	2	1	1	2	2	2
21	2	2	1	2	0	1	19.996	0	4.647	2	3.919	4.283	15.713	1	13.546	#REF!	0.5	3	12.838	1	3	13.395	-0.5	1	11.959	-1	1	16.604	-1	0	17.629	-2.5	0.5	1	2	2	1	2	1	2	-4.5	0.868053	1	2	1	1	2	2	2
21	2	2	1	5	8	1	12.574	2	5.201	0	6.659	5.93	6.644	2	41.966	#REF!	1.5	1	25.911	-1	0	15.438	-3.5	2	11.961	0	2	11.427	0	2	10.766	-8.5	4.26502	2	1	2	2	1	2	2	-6.5	1.60904	2	2	1	1	1	2	2
20	1	2	1	3	1	1	13.446	2	3.486	2	10.868	7.177	6.269	0	16.315	#REF!	-0.5	1	11.869	-1	2	11.803	-1.5	1	13.358	-1	1	12.22	-1	0	12.285	-2.5	0.5	1	1	2	2	1	1	2	-4.5	0.868053	1	2	1	1		2	2
21	1	2	1	2	0	3	11.552	2	3.884	3	2.507	3.1955	8.3565	1	23.513	#REF!	0.5	2	12.344	0	3	15.748	-0.5	1	11.371	-1	0	17.432	-2	0	10.667	-6.5	1.60904	2	2	2	2	1	1	2	-2.5	0.5	1	2	2	1	2	1	2
21	1	2	1	3	2	2	13.638	2	4.493	2	1.92	3.2065	10.4315	2	12.3	#REF!	1.5	2	12.199	0	2	11.008	-1.5	2	12.756	0	2	12.519	0	1	20.232	-8.5	4.26502	2	1	2	2	1	1	2	-6.5	1.60904	2	2	1	1	1	2	2
22	1	2	1	2	3	1	18.724	1	5.228	0	2.829	4.0285	14.6955	1	13.314	#REF!	0.5	1	20.278	-1	1	11.306	-2.5	2	12.797	0	0	11.974	-2	0	16.013	-8.5	4.26502	2	1	2	2	1	1	2	-4.5	0.868053	1	2	1	1	2	2	2
20	1	2	1	3	1	2	12.707	2	5.19	2	2.706	3.948	8.759	1	15.871	#REF!	0.5	1	11.358	-1	1	19.103	-2.5	2	11.403	0	3	12.087	1	0	17.726	-1.5	0.365368						1		-3.5	0.660252	1	1	1	1	1
59	1	2	1	5	0	3	14.218	2	4.973	1	5.242	5.1075	9.1105	2	14.206	#REF!	1.5	3	13.489	1	3	12.174	-0.5	2	14.631	0	1	14.767	-1	1	16.526	-8.5	4.26502	2	1	2	2	1	1	2	-4.5	0.868053	1	2	1	1	2	2	2
21	1	2	2	2	1	3	13.491	2	4.174	2	6.332	5.253	8.238	2	13.313	#REF!	1.5	3	12.77	1	3	14.154	-0.5	2	12.143	0	2	12.644	0	2	16.998	-5.5	1.15943	2	1	1	2	2		2	-5.5	1.15943	2	1	1	2	2	2	2
50	1	3	2	1	2	4	11.964	2	4.756	2	2.488	3.622	8.342	4	12.786	#REF!	3.5	4	11.237	2	4	11.171	0.5	4	11.027	2	4	12.449	2	1	12.321	-8.5	4.26502	2	1	2	2	1	2	1	-4.5	0.868053	1	2	1	1	1	2	2
28	1	2	1	1	7	2	13.287	2	6.943	1	2.824	4.8835	8.4035	1	12.183	#REF!	0.5	2	10.984	0	4	10.953	0.5	2	11.283	0	1	12.667	-1	2	11.815	-8.5	4.26502	2	1	2	2	1	1	2	-3.5	0.660252	1	2	1	1	2	1	2
43	2	2	1	7	4	1	12.83	2	4.94	2	3.599	4.2695	8.5605	2	23.75	#REF!	1.5	1	13.51	-1	1	11.105	-2.5	2	13.324	0	4	10.691	2	1	25.994	-2.5	0.5	1	1	2	2	2	1	2	-5.5	1.15943	2	2	1	1	2	2	2
18	1	2	1	3	1	2	11.82	1	3.237	2	2.204	2.7205	9.0995	1	22.85	#REF!	0.5	2	11.34	0	2	11.736	-1.5	0	11.666	-2	0	12.598	-2	0	13.924	-5.5	1.15943	2	1	2	2	2	1	2	-4.5	0.868053	1	2	1	1	1	2	2
23	2	2	1		1			4	9.198	4	3.662	6.43	-6.43	1	15.872	#REF!	0.5	2	11.914	0	1	11.645	-2.5	2	12.794	0	2	15.399	0	2	14.462	-2.5	0.5	1	1	2	2	2	1	2	-4.5	0.868053	1	2	1	2	2	2	2
25	2	2	1	3	1	3	12.282	2	6.27	4	6.189	6.2295	6.0525	4	13.35	#REF!	3.5	1	12.047	-1	3	12.786	-0.5	0	11.809	-2	4	11.523	2	2	24.601	-2.5	0.5	1	1	2	2	1	1	2	-5.5	1.15943	2	2	1	1	2	2	2
21	1	3	2	3	1	2	11.941	2	1.652	2	1.675	1.6635	10.2775	1	12.62	#REF!	0.5	4	11.939	2	4	11.347	0.5	3	11.298	1	3	13.848	1	0	14.079	-8.5	4.26502	2	1	1	2	1	2	1	-1.5	0.365368	1	2	2	1	2	1	1
25	1	3	1	2	3	2	14.859	2	2.672	2	1.67	2.171	12.688	0	15.22	#REF!	-0.5	3	11.691	1	4	13.149	0.5	3	11.679	1	4	16.319	2	0	12.352	-8.5	4.26502	2	1	1	2	1	2	1	-1.5	0.365368	1	2	2	1	1	1	1
22	1	2	1		2	2	11.884	4	4.673	2	5.039	4.856	7.028	1	12.852	#REF!	0.5	2	11.283	0	2	12.203	-1.5	2	12.425	0	2	11.774	0	1	12.532	-2.5	0.5	1	2	2	2	1	1	2	-5.5	1.15943	2	2	1	1	2	2	2
64	1					4	13.503	4	5.325	4	2.091	3.708	9.795	4	12.604	#REF!	3.5	4	10.971	2	4	12.837	0.5	4	11.74	2	4	11.37	2	0	19.035	-2.5	0.5	1	2	2	2	2	1	2	-4.5	0.868053	1	2	1	1	2	2	2
24	1	3	1	4	3	2	23.107	1	12.947	2	4.024	8.4855	14.6215	1	12.625	#REF!	0.5	2	11.888	0	3	11.529	-0.5	2	14.912	0	2	11.865	0	2	18.141	-8.5	4.26502	2	1	1	2	1	2	2	-5.5	1.15943	2	2	1	1	2	2	2
22	1	3	1	5	7	3	12.562	2	5.383	3	3.251	4.317	8.245	2	13.805	#REF!	1.5	2	17.857	0	2	12.475	-1.5	2	12.052	0	1	13.061	-1	0	13.731	-2.5	0.5	1	1	2	2	2	1	2	-4.5	0.868053	1	2	1	1	2	2	2
21	1	2	1	2	2	1	21.631	1	5.157	1	2.891	4.024	17.607	0	34.941	#REF!	-0.5	2	13.212	0	0	13.546	-3.5	2	12.96	0	2	12.092	0	1	13.664	-8.5	4.26502	2	1	2	2	1	1	2	-5.5	1.15943	2	2	1	1	2	2	2
23	1	2	1	2	2	3	12.648	2	5.368	3	5.47	5.419	7.229	3	12.35	#REF!	2.5			-2	2	11.157	-1.5	3	10.827	1	2	12.089	0	3	11.912	-5.5	1.15943	2	1	2	2	2	1	2	-6.5	1.60904	2	2	2	1	1	1	1
22	2	2	1	2	2	1	13.444	2	4.56	3	6.479	5.5195	7.9245	1	12.656	#REF!	0.5	1	11.973	-1	2	15.909	-1.5	1	11.608	-1	1	10.618	-1	2	15.745	-7.5	2.40942	2	1	2	1	1	2	2	-4.5	0.868053	1	2	1	2	2	2	2
29	2	3	1	1	1	4	21.795	1	7.969	2	4.326	6.1475	15.6475	4	21.099	#REF!	3.5	3	15.126	1	4	18.435	0.5	4	11.991	2	4	13.815	2	1	13.933	-8.5	4.26502	2	1	2	2	1	2	2	-8.5	4.26502	2	1	1	2	1	2	2
21	1	2	1	3	1	3	11.818	2	5.898	3	2.93	4.414	7.404	2	14.891	#REF!	1.5	1	10.715	-1	0	11.136	-3.5	1	11.07	-1	2	11.501	0	0	10.93	-8.5	4.26502	2	1	2	2	1	1	2	-5.5	1.15943	2	2	1	1	2	2	2
33	2	1	1	1	0	1	12.912	1	7.419	2	5.072	6.2455	6.6665	2	15.961	#REF!	1.5	2	14.68	0	1	13.852	-2.5	1	12.03	-1	2	10.809	0	1	12.725	-8.5	4.26502	2	1	2	2	1	1	2	-8.5	4.26502	2	1	1	2	1	2	2
23	1	3	1	3	1	4	13.526	4	1.618	4	1.645	1.6315	11.8945	0	16.258	#REF!	-0.5	4	11.914	2	4	11.594	0.5	3	15.39	1	4	14.733	2	1	12.254	-5.5	1.15943	2	1	2	2	2	1	2	-3.5	0.660252	1	2	1	1	2	1	2
31	1	3	2	2	1	4	13.904	3	3.812	4	2.269	3.0405	10.8635	2	14.377	#REF!	1.5	3	13.126	1	4	11.465	0.5	3	12.649	1	4	11.943	2	1	15.168	-8.5	4.26502	2	1	2	2	1	1	2	-4.5	0.868053	1	2	1	1	2	2	2
20	1	2	1	6	3	4	15.135	4	6.401	4	2.31	4.3555	10.7795	1	20.795	#REF!	0.5	2	17.649	0	3	16.769	-0.5	1	14.013	-1	0	18.69	-2	0	11.626	-2.5	0.5	1	1	2	2	1	1	2	-4.5	0.868053	1	2	1	1	2	2	2
26	1	2	1	1	7	0	14.514	2	5.159	1	2.877	4.018	10.496	1	12.114	#REF!	0.5	1	11.974	-1	2	12.113	-1.5	3	11.639	1	0	13.562	-2	0	12.749	-8.5	4.26502	2	1	2	2	1	1	2	-4.5	0.868053	1	2	1	1	2	2	2
45	1	1	1	1	0	4	18.167	4	4.013	4	4.223	4.118	14.049	3	36.918	#REF!	2.5	4	16.047	2	3	12.34	-0.5	3	13.541	1	3	11.756	1	4	16.246	-8.5	4.26502	2	1	1	2	1	2	1	-8.5	4.26502	2	1	1	2	1	2	2
24	2	3	2	2	0	2	13.958	1	2.503	3	5.089	3.796	10.162	0	13.641	#REF!	-0.5	2	15.09	0	4	15.792	0.5	2	12.74	0	1	13.747	-1	1	16.757	-2.5	0.5	1	2	2	1	2	1	2	-1.5	0.365368	1	2	2	1	2	1	1
21	1	2	1	4	2	1	14.088			2	5.104	2.552	11.536	1	13.72	#REF!	0.5	1	14.271	-1	1	16.702	-2.5	1	12.508	-1	1	12.245	-1	4	17.438	-5.5	1.15943	2	2	2	2	2			-4.5	0.868053	1	2		1	1	2	2
28	1	3	1	2	0	2	12.216	2	4.174	3	5.719	4.9465	7.2695	1	17.841	#REF!	0.5	2	11.17	0	2	11.236	-1.5	2	11.141	0	2	11.395	0	1	11.534	-2.5	0.5	1	1	2	2	1	1	2	-5.5	1.15943	2	2	1	1	2	2	2
21	1	2	1	4	2	2	15.137	1	3.685	3	2.2	2.9425	12.1945	1	12.464	#REF!	0.5	1	11.204	-1	0	13.828	-3.5	1	11.582	-1	1	11.448	-1	0	74.045	-8.5	4.26502	2	1	2	2	1	1	2	-4.5	0.868053	1	2	1	1	2	2	2
21	1	2	1			4	13.548	4	2.952	4	2.662	2.807	10.741	2	13.268	#REF!	1.5	2	22.017	0	4	11.849	0.5	1	11.916	-1	0	11.472	-2	0	12.474	-8.5	4.26502	2	1	2	2	1	1	2	-3.5	0.660252	1	2	1	1	2	1	2
23	2	3	1	3	1	3	16.21	0	2.965	1	2.751	2.858	13.352	3	13.241	#REF!	2.5	3	10.837	1	4	11.547	0.5	3	11.754	1	3	11.271	1	1	12.024	-8.5	4.26502	2	1	2	2	1	1	2	-4.5	0.868053	1	2	1	1	2	2	2
51	1	1	1	5	1	4	13.72	4	4.099	4	4.697	4.398	9.322	0	14.691	#REF!	-0.5	2	13.015	0	4	15.479	0.5	1	13.835	-1	4	13.126	2	0	18.506	-8.5	4.26502	2	1	1	2	1	2	1	-5.5	1.15943	2	2		1	2	1	2
30	2	2	1	5	7	2	14.565	4	13.139	1	5.758	9.4485	5.1165	2	14.106	#REF!	1.5	2	11.942	0	2	12.788	-1.5	2	12.018	0	2	11.815	0	2	13.791	-8.5	4.26502	2	1	1	2	1	2	1	-1.5	0.365368	1	2	2	1	2	1	1
21	1	3	1	2	1	1	19.817	2	5.191	2	3.548	4.3695	15.4475	0	16.533	#REF!	-0.5	2	10.846	0	4	11.608	0.5	3	11.265	1	3	11.104	1	0	18.774	-8.5	4.26502	2	1	2	2	1	1	2	-3.5	0.660252	1	1	1	2	2	1	2
21	2	2	1	2	1	1	102.377	2	4.686	2	1.482	3.084	99.293	2	12.33	#REF!	1.5	1	11.187	-1	2	11.83	-1.5	1	14.816	-1	1	17.915	-1	0	22.795	-8.5	4.26502	2	1	2	2	1	1	2	-4.5	0.868053	1	2	1	1	2	2	2
41	1	3	1	2	1	2	11.639	3	2.417	1	2.392	2.4045	9.2345	0	13.745	#REF!	-0.5	2	12.546	0	3	11.861	-0.5	2	14.669	0	1	14.014	-1	0	13.223	-8.5	4.26502	2	1	2	2	1	1	2	-3.5	0.660252	1	2	1	1	2	1	2
35	1	2	1	1	4	1	12.949	0	4.091	1	4.131	4.111	8.838	0	13.595	#REF!	-0.5	2	12.412	0	4	13.666	0.5	3	12.439	1	2	11.818	0	0	12.9	-8.5	4.26502	2	1	2	2	1	2	2	-4.5	0.868053	1	2	1	1	2	2	2
32	1	2	1	1	2	1	11.54	2	1.736	1	1.85	1.793	9.747	0	13.249	#REF!	-0.5	1	13.315	-1	2	13.236	-1.5	2	11.289	0	1	11.562	-1	1	12.263	-8.5	4.26502	2	1	2	2	1	1	2	-4.5	0.868053	1	2	1	1	2	2	2
28	2	3	1	0	1	2	13.556	2	3.325	2	1.733	2.529	11.027	1	13.103	#REF!	0.5	2	11.184	0	1	24.661	-2.5	1	10.711	-1	1	10.826	-1	1	22.344	-2.5	0.5	1	2	2	2	2	1	2	-7.5	2.40942	2	1	1	1	1	2	2
21	1	2	1	3	1	1	13.914	2	4.387	1	4.439	4.413	9.501	1	12.785	#REF!	0.5	2	13.101	0	3	12.545	-0.5	2	12.554	0	2	12.028	0	0	13.739	-2.5	0.5	1	1	2	2	1	1	2	-4.5	0.868053	1	2	1	1	2	2	2
30	2	3	1	1	2	4	12.708	4	3.209	4	1.972	2.5905	10.1175	1	12.741	#REF!	0.5	2	11.841	0	4	12.991	0.5	2	11.262	0	2	11.169	0	0	11.333	-2.5	0.5	1	2	2	1	2	1	2	-5.5	1.15943	2	1	1	1	2	2	2
32	2	2	2	5	7	3	17.323	4	7.956	2	8.906	8.431	8.892	2	12.24	#REF!	1.5	3	16.494	1	3	11.039	-0.5	1	11.101	-1	3	11.091	1	2	16.668	-1.5	0.365368	1	1	2	2	1	1	1	-4.5	0.868053	1	2	1	1	2	2	2
24	1	2	1	1	1	1	17.257	1	9.974	2	7.276	8.625	8.632	2	15.208	#REF!	1.5	2	16.775	0	4	19.297	0.5	2	11.899	0	3	11.782	1	0	14.631	-8.5	4.26502	2	1	2	2	1	1	2	-3.5	0.660252	1	2	1	1	2	1	2
34	1	2	1	5	7	0	49.076	0	3.614	0	7.382	5.498	43.578	0	12.021	#REF!	-0.5	0	13.462	-2	0	11.337	-3.5	0	11.921	-2	1	13.286	-1	0	12.687	-8.5	4.26502	2	1	1	2	1	2	2	-6.5	1.60904	2	2	1		1	2	2
60	2		1	2	0	1	1.689	2	3.069	3	3.083	3.076	-1.387			#REF!	-0.5	1	1.613	-1	3	1.227	-0.5	1	1.725	-1	1	1.607	-1	0	1.54	-8.5	4.26502	2	1	1	2	1	2	1	-4.5	0.868053	1		1	1		2	2
60	2	2	1	4	5	2	3.693	2	14.147	2	4.34	9.2435	-5.5505	2	11.379	#REF!	1.5	2	2.542	0	2	4.065	-1.5	1	4.37	-1	2	4.103	0	0	5.518	-8.5	4.26502	2	1	1	2	1	2	1	-4.5	0.868053	1	2	1	1	2	2	2
70	2			1		3	6.623	3	5.951	4	6.55	6.2505	0.3725	2	5.934	#REF!	1.5	2	1.479	0	4	6.488	0.5	2	6.568	0	2	1.886	0	3	5.567	-8.5	4.26502	2	1	2	2	1	1	2	-1.5	0.365368	1	2	2	1	2	1	1
61	2	1				3	5.005	3	3.888	3	2.841	3.3645	1.6405	1	4.66	#REF!	0.5	2	3.677	0	3	2.279	-0.5	2	5.402	0	2	4.911	0	3	6.416	-8.5	4.26502	2	1	1	2	1	2	1	-4.5	0.868053	1	2	1	1	2	2	2
65	2	2	2	1	0	4	3.525	3	2.743	3	5.592	4.1675	-0.6425	2	3.352	#REF!	1.5	2	2.61	0	3	1.888	-0.5	3	1.372	1	4	4.002	2	3	3.573	-2.5	0.5	1	1	2	2	2	1	2	-4.5	0.868053	1	2	2	2	1	2	2
65	1	2	1	1	3	3	3.474	4	5.843	4	9.271	7.557	-4.083	3	3.369	#REF!	2.5	4	2.874	2	2	3.033	-1.5	4	2.481	2	1	2.301	-1	4	2.997	-2.5	0.5	1	2	2	1	2	1	2	-4.5	0.868053	1	2	1	1	2	2	2
74	2	2	1			3	4.168	2	2.671	3	2.089	2.38	1.788	1	7.125	#REF!	0.5	2	2.633	0	4	2.234	0.5	2	1.838	0	3	3.085	1	2	4.857	-8.5	4.26502	2	1	1	2	1	2	2	-4.5	0.868053	1	2	1	1	1	2	2
67	2	3	1	1	1	2	2.68	1	3.271	3	2.276	2.7735	-0.0935	2	1.862	#REF!	1.5	2	1.825	0	2	1.504	-1.5	2	1.315	0	2	1.109	0	2	2.396	-8.5	4.26502	2	1	2	2	1	1	2	-4.5	0.868053	1	2	1	1	1	2	2
61	1	3										0	0			#REF!	-0.5			-2			-3.5			-2			-2			-1.5	0.365368								-1.5	0.365368
65	2	2	1	2		2	2.728	2	4.297	2	2.091	3.194	-0.466	1	3.463	#REF!	0.5	2	3.037	0	2	1.654	-1.5	2	0.755	0	2	2.906	0	0	3.127	-4.5	0.868053	1	1	1	2	1	2	2	-4.5	0.868053	1	2	1	1	1	2	2
61	2	2	1	2	2	4	1.38	4	5.957	4	1.694	3.8255	-2.4455	2	1.736	#REF!	1.5	2	1.103	0	4	3.207	0.5	2	1.031	0	2	0.886	0	0	2.03	-8.5	4.26502	2	1	2	2	1	1	2	-4.5	0.868053	1	2	1	1	2	2	2
62	1	1	1	3	4	0	33.495	1	7.473	1	2.063	4.768	28.727	0	12.633	#REF!	-0.5	0	2.265	-2	0	0.638	-3.5	0	0.703	-2			-2	1	2.605	-4.5	0.868053	1				2	2		-4.5	0.868053		2	2	2	2	2	2
58	2	2	2	3	1	4	2.93	4	2.499	4	1.634	2.0665	0.8635	4	1.253	#REF!	3.5	4	1.193	2	4	1.343	0.5	4	0.981	2	4	0.826	2	0	1.805	-8.5	4.26502	2	1	1	2	1	2	2	-5.5	1.15943	2	1	1	1	2	2	2
65	2	3	1	0	3	4	2.559	2	3.629	2	3.42	3.5245	-0.9655	4	1.949	#REF!	3.5	4	2.088	2	4	3.274	0.5	4	2.023	2	4	2.155	2	4	4.894	-8.5	4.26502	2	1	1	2	1	2	2	-4.5	0.868053	1	2	2	1	2	2	2
26	1	3	1	3	1	2	1.623	2	3.487	2	1.989	2.738	-1.115	1	2.069	#REF!	0.5	2	1.674	0	3	2.063	-0.5	2	1.926	0	3	1.898	1	1	5.056	-8.5	4.26502	2	1	2	2	1	1	2	-1.5	0.365368	1	2	2	1	2	1	1
66	1	3	1	0	0	4	85.561	4	3.311	4	2.873	3.092	82.469	2	2.198	#REF!	1.5	2	1.59	0	4	1.723	0.5	4	1.863	2	4	3.843	2	4	4.213	-2.5	0.5	1	2	2	2	2	1	2	-4.5	0.868053	1	2	1	1	2	2	2
72	1	1	1	1		4	3.799	3	4.29	4	6.303	5.2965	-1.4975	1	3.914	#REF!	0.5	2	3.63	0	4	3.121	0.5	2	5.474	0	2	1.326	0	3	8.623	-5.5	1.15943	2	1	2	2	2	2	2	-4.5	0.868053	1	2	1	1	2	2	2
61	2	1	1	4	1	3	2.449	3	5.534	3	2.589	4.0615	-1.6125	3	6.517	#REF!	2.5	3	3.788	1	2	2.197	-1.5	2	3.809	0	2	2.629	0	4	7.09	-4.5	0.868053	1	1	1	2	1	2	1	-8.5	4.26502	2	1	1	2	1	2	2
75	2	0	1	0	4	2	1.972	2	3.058	3	5.037	4.0475	-2.0755			#REF!	-0.5			-2			-3.5	3	3.028	1	3	4.06	1	2	3.924	-4.5	0.868053	1	1	1		1	2	1	-8.5	4.26502	2	1			1	2	2
69	2	1	1	1	2	2	1.504	1	3.72	1	1.852	2.786	-1.282	1	4.666	#REF!	0.5	2	2.523	0	4	1.541	0.5	2	1.582	0	2	1.126	0	0	2.11	-2.5	0.5	1	2	2	2	2	1	2	-2.5	0.5	1	2	2	1	2	1	2
70	1	1	1	0	1	3	3.083	2	4.007	4	3.677	3.842	-0.759	1	0.782	#REF!	0.5	2	1.266	0	2	0.812	-1.5	3	0.817	1	3	0.674	1	1	0.977	-2.5	0.5	1	1	2	2	2	1	2	-4.5	0.868053	1	1	1	2	1	2	2
74	1	1	1	1	1	2	2.729	2	1.714	2	3.24	2.477	0.252	1	1.353	#REF!	0.5	2	1.171	0	3	1.326	-0.5	2	1.329	0	2	0.662	0	2	1.98	-6.5	1.60904	2	2	1	1	1	1	2	-6.5	1.60904	2	2	2	1	1	1	2
59	1	2	1	1	1	4	3.477	4	2.879	4	5.851	4.365	-0.888	4	4.501	#REF!	3.5	4	3.546	2	4	7.118	0.5	4	2.668	2	4	4.738	2	2	4.387	-8.5	4.26502	2	1	2	2	1	2		-4.5	0.868053	1	2	1	1		2	2
61	2	1	1	2	1	4	8.648	4	5.127	4	1.939	3.533	5.115	0	1.772	#REF!	-0.5	0	1.951	-2	4	1.249	0.5	0	1.062	-2	0	1.678	-2	0	7.083	-8.5	4.26502	2	1	1	2	1	2	1	-7.5	2.40942	2	1	1	1	1	2	1
60	1	2	1	0		3	2.639	2	4.069	3	6.035	5.052	-2.413	3	3.359	#REF!	2.5	3	3.78	1	4	2.386	0.5	3	1.917	1	3	0.951	1	2	2.562	-2.5	0.5	1	1	2	2	1	1	2	-6.5	1.60904	2	2	1	1	1	1	2
69	2	1	1	2	1	3	2.102	2	3.322	2	4.989	4.1555	-2.0535	3	2.669	#REF!	2.5	3	1.366	1	3	0.829	-0.5	3	0.853	1	3	0.762	1	2	4.612	-2.5	0.5	1	2	2		2	1	2	-4.5	0.868053	1	2	1	2	2	2	2
60	1	2	1	1	1	4	2.335	4	4.515	4	3.206	3.8605	-1.5255	1	2.11	#REF!	0.5	2	1.44	0	4	1.141	0.5	2	1.053	0	2	1.061	0	2	5.191	-8.5	4.26502	2	1	2	2	1	1	2	-4.5	0.868053	1	2	1	1	2	2	2
60	2	3	1	3	0	3	6.195	1	4.963	3	4.583	4.773	1.422	0	1.75	#REF!	-0.5	2	2.132	0	0	2.366	-3.5	1	1.642	-1	1	1.356	-1	4	10.774	-8.5	4.26502	2	1	2	2	1	1	2	-4.5	0.868053	1	2	1	1	2	2	2
61	1	2	1	4	1	4	1.599	2	2.576	2	1.708	2.142	-0.543	4	1.711	#REF!	3.5	4	1.449	2	4	0.777	0.5	4	0.581	2	4	0.563	2	0	1.468	-8.5	4.26502	2	1	1	2	1	2	2	-5.5	1.15943	2	2	1	1	2	2	2
65	1	3	1		2	2	2.857	0	2.462	3	2.684	2.573	0.284	2	3.417	#REF!	1.5	2	0.977	0	2	0.968	-1.5	2	0.945	0	2	1.261	0	1	4.761	-8.5	4.26502	2	1	2	2	1	1	2	-5.5	1.15943	2	2	1	1	2	2	2
64	1	2	1	2	3	2	2.024	3	2.981	1	6.401	4.691	-2.667	2	2.826	#REF!	1.5	2	2.293	0	2	1.498	-1.5	2	1.157	0	2	1.759	0	1	4.381	-6.5	1.60904	2	2	2	2	1	2	1	-1.5	0.365368	1	2	2	1	2	1	1
20	1	2	1	4	2	3	1.628	2	3.321	2	8.729	6.025	-4.397	1	4.447	#REF!	0.5	0	4.075	-2	1	3.264	-2.5	2	2.03	0	3	2.543	1	1	4.603	-6.5	1.60904	2	2	2	2	1	1	2	-2.5	0.5	1	2	2	1	2	1	2
60	2	1	1	2	1	1	1.779	2	3.257	0	3.025	3.141	-1.362	1	2.644	#REF!	0.5	2	1.663	0	2	2.296	-1.5	1	1.889	-1	1	1.345	-1	0	1.747	-4.5	0.868053		1	1	2	1	2		-5.5	1.15943	2	2	2	1	2	1	2
60	1			1		3	4.863	2	6.448	4	8.154	7.301	-2.438	2	4.815	#REF!	1.5	2	4.184	0	4	1.785	0.5	3	5.206	1	3	1.614	1	3	5.237	-5.5	1.15943	2	2	1	2	2	1	2	-4.5	0.868053	1	2	1	1	1	2	2
61	2	2	1	0	0	1	2.208	2	3.043	3	2.104	2.5735	-0.3655	3	1.558	#REF!	2.5	1	1.631	-1	4	1.712	0.5	2	1.255	0	0	1.246	-2	3	2.979	-2.5	0.5	1	1	2	2	1	1	2	-4.5	0.868053	1	2	1	1	1	2	2
70	1	0	1	1	2	4	4.127	3	11.646	3	4.491	8.0685	-3.9415	2	2.911	#REF!	1.5	4	2.307	2	2	1.833	-1.5	3	3.292	1	3	1.11	1	4	5.385	-2.5	0.5	1	1	2	2	2	1	2	-5.5	1.15943	2	2	1	1	2	2	2
64	1	2	1	0	0			3	9.17	2	8.508	8.839	-8.839	3	5.564	#REF!	2.5	2	2.872	0	4	3.601	0.5	1	3.387	-1	2	2.439	0	0	8.737	-8.5	4.26502	2	1	2	2	1	1	1	-3.5	0.660252	1	2	1	1	1	1	2
75	1	3	1	4	2	3	1.902	2	3.532	1	2.464	2.998	-1.096	1	2.189	#REF!	0.5	1	1.454	-1	3	1.475	-0.5	2	1.428	0	2	1.171	0	1	2.837	-2.5	0.5	1	1	2	2	2	1	2	-4.5	0.868053	1	2	1	1	2	2	2
62	2	2	1	3	2	2	11.907	2	2.597	3	2.865	2.731	9.176	3	13.681	#REF!	2.5	1	10.95	-1	3	11.786	-0.5	1	11.753	-1	4	11.04	2	4	11.283	-4.5	0.868053	1	1	1	1	2	2	1	-3.5	0.660252	1	1	1	1	1	1	1
22	1	3	1	5	1	1	15.909	1	5.018	0	3.95	4.484	11.425	0	12.105	#REF!	-0.5	1	14.511	-1	3	17.181	-0.5	1	12.424	-1	0	11.941	-2	0	12.932	-8.5	4.26502	2	1	2	2	1	1	2	-4.5	0.868053	1		1	1	1	2	2
74	2	3	1	1		4	16.221	4	11.402	2	7.072	9.237	6.984	4	16.554	#REF!	3.5	2	16.401	0	3	13.953	-0.5	3	14.029	1	4	14.672	2	4	21.173	-4.5	0.868053	1	1	2	2	1	2	2	-5.5	1.15943	2	2	1	1	2	2	2
71	1	0	1	1	1	3	16.913	2	2.839	2	3.233	3.036	13.877	2	14.179	#REF!	1.5	4	14.047	2	1	13.746	-2.5	2	12.23	0	2	12.513	0	3	18.817	-4.5	0.868053	1	1	2	2	1	2	2	-5.5	1.15943	2	1	1	1	2	2	2
75	1	1	1			2	13.924	2	6.472	1	6.257	6.3645	7.5595	2	14.154	#REF!	1.5	1	14.039	-1	2	14.124	-1.5	3	13.071	1	0	16.091	-2	1	14.178	-2.5	0.5	1	1	2	2	2	1	2	-3.5	0.660252	1	1	1	1	1	1	2
60	1	2	2	3	1	2	13.603	1	3.44	0	3.582	3.511	10.092	2	13.079	#REF!	1.5	4	11.195	2	3	11.271	-0.5	2	11.462	0	2	11.531	0	1	12.122	-8.5	4.26502	2	1	1	2	1	2	1	-5.5	1.15943	2	2	1	1	2	2	2
74	1	0	1	0	1	4	16.525	3	8.915	4	6.786	7.8505	8.6745	3	12.969	#REF!	2.5	2	12.395	0	3	11.779	-0.5	2	11.799	0	3	12.523	1	3	11.656	-4.5	0.868053	1	1	1	2	2	2	1	-8.5	4.26502	2	1	2	2	1	2	2
75	2	0	1			1	13.097	2	6.413	2	7.386	6.8995	6.1975	1	19.636	#REF!	0.5	1	12.186	-1	2	14.303	-1.5	1	11.933	-1	2	14.052	0	1	11.856	-3.5	0.660252	1	1	1		1	1	1	-3.5	0.660252	1	1	1	1	1	1	1
61	1	0	1					2	6.478	2	8.71	7.594	-7.594			#REF!	-0.5	1	15.602	-1	2	13.221	-1.5	1	14.053	-1	2	14.345	0	3	15.781	-5.5	1.15943	2	2	2	2	2	1	2	-4.5	0.868053	1	2	2	2	2	2	2
72	2	2	1	1		3	15.007	3	2.678	3	1.983	2.3305	12.6765	1	14.629	#REF!	0.5	2	12.781	0	4	14.336	0.5	3	15.21	1	3	12.634	1	3	16.361	-5.5	1.15943	2	1	2	2	2	2	2	-6.5	1.60904	2	2	1	2	1	1	2
58	2	1	1	3	5	2	13.317	0	3.329	3	5.657	4.493	8.824	0	12.954	#REF!	-0.5	2	16.599	0	3	13.363	-0.5	2	14.065	0	2	24.386	0	3	18.137	-8.5	4.26502	2	1	2	2	1	1	2	-8.5	4.26502	2	1	1	2	1	2	2
65	2					3	16.974	4	10.715	1	8.138	9.4265	7.5475	1	15.8	#REF!	0.5	2	14.026	0	4	15.278	0.5	2	12.92	0	3	16.455	1	3	13.766	-2.5	0.5	1	1	2	2	2	1	2	-3.5	0.660252	1	2	1	1	1	1	2
72	1	2	1			3	11.592	2	2.966	1	3.904	3.435	8.157	1	13.537	#REF!	0.5	2	11.542	0	3	11.307	-0.5	2	11.565	0	2	11.481	0			-8.5	4.26502	2	1	2	2	1	1	2	-6.5	1.60904	2	2	1	1	1	2	2
63	2	2	1	2	2							0	0			#REF!	-0.5			-2			-3.5			-2			-2			-8.5	4.26502	2	1	1	2	1	2	2	-7.5	2.40942	2	1	1	1	1	2	2
63	1	3	1	1	2	3	16.364	2	3.052	1	7.597	5.3245	11.0395	1	13.012	#REF!	0.5	2	12.55	0	4	17.82	0.5	2	11.953	0	2	12.202	0	1	11.645	-8.5	4.26502	2	1	1	2	1	2	2	-5.5	1.15943	2	2	1	1	2	1	2
62	1	2	1	2	2	2	14.217	2	2.903	2	1.681	2.292	11.925	2	12.248	#REF!	1.5	2	11.621	0	3	12.735	-0.5	2	12.14	0	2	14.262	0	1	12.095	-8.5	4.26502	2		1	2	1	1	2	-3.5	0.660252	1	2	1	1	2	1	2
74	2	1	1	1	3	3	15.523	4	3.214	4	4.858	4.036	11.487	4	14.354	#REF!	3.5	4	11.253	2	2	11.123	-1.5	1	11.505	-1	2	11.658	0	1	13.253	-3.5	0.660252	1	1	1	1	1	1	1	-4.5	0.868053	1	1	1	1	1	2	1
67	2	2	1	1	1	3	13.094	2	6.559	4	5.409	5.984	7.11	2	13.479	#REF!	1.5	3	11.807	1	1	11.339	-2.5	2	11.691	0	3	11.206	1	3	15.775	-8.5	4.26502	2	1	2	2	1	2	1	-8.5	4.26502	2	1	1	2	1	2	2
75	1	2	1	1	1	1	15.187	4	8.641	4	25.475	17.058	-1.871	1	14.175	#REF!	0.5	2	14.025	0	2	11.261	-1.5	2	11.643	0	2	11.658	0	1	12.575	-8.5	4.26502	2	1	1	2	1	2	1	-1.5	0.365368	1	2	2	1	2	1	1
61	2	2	1			3	12.616	2	4.05	3	2.701	3.3755	9.2405	1	12.789	#REF!	0.5	2	13.179	0	2	14.046	-1.5	2	11.208	0	2	11.571	0	1	15.59	-4.5	0.868053	1	1	1	2	1	2	2	-2.5	0.5	1	2	2	1	2	1	2
63	1	3	1	0	1	1	11.525	2	5.039	0	7.242	6.1405	5.3845	0	13.257	#REF!	-0.5	2	13.786	0	3	13.557	-0.5	2	11.609	0	0	15.93	-2	2	11.232	-8.5	4.26502	2	1	2	2	1	2	2	-3.5	0.660252	1	2	1	1	1	1	2
70	1	0	1	2	2	3	19.467	2	8.253	2	7.354	7.8035	11.6635	2	11.916	#REF!	1.5	2	10.969	0	3	12.946	-0.5	2	14.902	0	2	15.267	0	2	17.21	-8.5	4.26502	2	1	2	2	1	1	2	-5.5	1.15943	2	2	1	1	2	2	2
63	1	3	1									0	0			#REF!	-0.5			-2			-3.5			-2			-2			-1.5	0.365368								-8.5	4.26502	2
69	1	3	1	0	2	3	13.55	3	8.55	2	9.222	8.886	4.664	2	15.676	#REF!	1.5	3	17.009	1	3	11.841	-0.5	4	13.663	2	4	31.871	2	1	19.73	-8.5	4.26502	2		1	2	1	1	2	-7.5	2.40942	2	1	1	1	1	2	2
63	1	3	1			3	13.399	1	3.735	2	4.072	3.9035	9.4955	1	13.516	#REF!	0.5	2	12.996	0	3	13.324	-0.5	2	12.662	0	2	11.127	0	1	17.889	-5.5	1.15943	2	1	1	2	2	2	2	-4.5	0.868053	1	2	1	1	2	2	2
74	1	1	1	1	0	2	15.44	3	9.101	2	4.675	6.888	8.552	2	15.246	#REF!	1.5	2	12.58	0	1	12.328	-2.5	3	12.218	1	3	15.696	1	2	19.316	-2.5	0.5	1	1	2	2	2	1	2	-5.5	1.15943	2	2	2	1	2	2	2
63	2	3	1	3		1	12.979	1	5.364	1	4.185	4.7745	8.2045	1	12.956	#REF!	0.5	3	12.694	1	4	12.328	0.5	4	13.818	2	2	11.647	0	0	11.864	-8.5	4.26502	2	1	2	2	1	1	2	-4.5	0.868053	1	2	1	1	2	2	2
71	2	0	1	1	4	1	15.97	1	2.826	4	3.278	3.052	12.918	1	14.321	#REF!	0.5	1	11.633	-1	0	17.295	-3.5	1	13.898	-1	0	13.816	-2	1	15.843	-8.5	4.26502	2	1		2	1	2	2	-6.5	1.60904	2	2	1	1	1	2	2
65	1	3	1	1	1	4	11.997	2	4.821	2	2.237	3.529	8.468	0	13.549	#REF!	-0.5	2	35.917	0	3	11.522	-0.5	2	11.738	0	1	11.372	-1	1	17.025	-8.5	4.26502	2	1	1	2	1	2	2	-5.5	1.15943	2	2	1	1	2	2	2
						2	11.583	2	5.356	3	2.894	4.125	7.458	2	12.112	#REF!	1.5	2	10.996	0	3	10.965	-0.5	2	11.202	0	3	10.99	1	1	11.092	-6.5	1.60904	2	2	2	2	1	1	2	-2.5	0.5	1	2	2	1	2	1	2
64	1	3	1			3	14.059	2	10.31	3	5.06	7.685	6.374	2	13.439	#REF!	1.5	2	12.26	0	1	12.136	-2.5	2	12.317	0	3	14.506	1	2	12.149	-8.5	4.26502	2	1	2	2	1	2	1	-4.5	0.868053	1	2	2	1	2	2	2
74	1	2	1									0	0			#REF!	-0.5			-2			-3.5			-2			-2			-1.5	0.365368								-1.5	0.365368
64	1	2	1	1	0	2	12.913	1	3.596	2	3.003	3.2995	9.6135	1	12.809	#REF!	0.5	2	11.34	0	3	11.267	-0.5	2	11.658	0	2	11.203	0	2	13.618	-8.5	4.26502	2	1	1	2	1	2	2	-6.5	1.60904	2	2	1	1	1	2	2
63	2		1	2	1	1	21.596	2	5.672	2	2.508	4.09	17.506	0	14.645	#REF!	-0.5	1	16.121	-1	2	12.087	-1.5	2	11.743	0	2	12.052	0	1	13.917	-5.5	1.15943	2	1	2	2	2	1	2	-4.5	0.868053	1	2	1	1	2	2	2
64	1	1	1	1	0	4	15.136	3	12.01	4	2.818	7.414	7.722	3	12.969	#REF!	2.5	3	12.433	1	3	11.098	-0.5	3	11.399	1	4	14.959	2	2	14.369	-4.5	0.868053	1	1	2	1	1	2	1	-5.5	1.15943	2	1	2	1	2	2	2
60	2	1	1	1	1	1	12.792	0	4.568	3	10.84	7.704	5.088	0	12.855	#REF!	-0.5	2	12.031	0	2	14.786	-1.5	1	15.79	-1	2	15.589	0	1	18.027	-8.5	4.26502	2	1	2	2	1	2	2	-3.5	0.660252	1	2	1	1	2	1	2
79	2	0	1	1	3	3	11.473	4	14.89	2	18.816	16.853	-5.38	1	14.271	#REF!	0.5	2	15.185	0	2	11.562	-1.5	2	12.089	0	3	12.328	1	0	12.182	-2.5	0.5	1	2	2	2	2	1	2	-4.5	0.868053	1	2	2	1	1	2	2
62	1	2	1	2	3	3	13.217	2	3.876	2	2.767	3.3215	9.8955	0	14.216	#REF!	-0.5	0	11.814	-2	1	11.996	-2.5	2	12.047	0	1	14.163	-1	1	12.297	-8.5	4.26502	2	1	1	2	1	2	1	-4.5	0.868053	1	2	1	1	2	2	2
61	2	1	1	3	1	2	32.798	2	5.777	1	5.506	5.6415	27.1565	1	13.562	#REF!	0.5	2	19.409	0	2	12.758	-1.5			-2	2	12.387	0	1	13.702	-8.5	4.26502	2	1	1	2	1	1	2	-4.5	0.868053	1	2	1	1	2	2	2
61	1	2	1	5	3	4	17.181	2	5.349	2	5.501	5.425	11.756	2	18.529	#REF!	1.5	4	15.942	2	3	11.649	-0.5	2	11.975	0	2	14.16	0	2	12.388	-2.5	0.5	1	1	2	2	1	1	2	-4.5	0.868053	1	2	2	1	2	2	2
69	1	1	1	0		2	25.383	3	5.305	1	2.784	4.0445	21.3385	2	24.182	#REF!	1.5	4	16.832	2	1	12	-2.5	2	16.392	0	2	13.065	0	1	18.132	-8.5	4.26502	2	1	2	2	1	1	2	-4.5	0.868053	1	2	1	1	2	2	2
63	2	1	1	1		2	14.208	2	6.021	2	7.663	6.842	7.366	2	16.77	#REF!	1.5	2	14.056	0	4	13.856	0.5	4	11.759	2	4	11.459	2	2	14.618	-8.5	4.26502	2	1	1	2	1	2	1	-5.5	1.15943	2	1	1	1	2	2	1
70	2		1	1		1	16.409	2	6.109	2	2.556	4.3325	12.0765	0	17.007	#REF!	-0.5	1	13.702	-1	1	13.846	-2.5	1	15.741	-1	1	13.166	-1	1	23.455	-8.5	4.26502	2	1	1	2	1	2	2	-4.5	0.868053	1	2	1	1	2	2	2
73	1	3	1	4	1	2	12.395	1	3.737	1	2.237	2.987	9.408	2	12.022	#REF!	1.5	2	10.813	0	4	11.034	0.5	3	12.944	1	4	11.357	2	0	12.243	-8.5	4.26502	2	1	2	2	1	2	2	-4.5	0.868053	1	1	1	1	1	2	2
62	2	1	1	0	0	3	12.307	2	4.058	3	6.175	5.1165	7.1905	1	13.697	#REF!	0.5	3	12.817	1	4	11.681	0.5	2	12.215	0	1	11.715	-1	1	12.775	-8.5	4.26502	2	1	2	2	1	2	2	-5.5	1.15943	2	2	1	1	2	2	2
60	2	2	1	3	1	4	13.721	2	6.265	2	2.382	4.3235	9.3975	4	12.474	#REF!	3.5	4	11.624	2	4	13.081	0.5	4	11.027	2	3	11.952	1	2	11.698	-2.5	0.5	1	2	2	2	2	1	2	-5.5	1.15943	2	2	1	1	2	2	2
75	2	2	1	1	1	0	16.795	4	4.83	2	2.187	3.5085	13.2865	0	13.347	#REF!	-0.5	1	13.854	-1	2	11.28	-1.5	0	12.879	-2	0	11.697	-2	0	12.671	-8.5	4.26502	2	1	2	2	1	1	2	-4.5	0.868053	1	2		1	1	2	2
[truncated: 28 more columns]
